# Supplementary material for: German tariffs for the ICECAP-Supportive Care Measure (ICECAP-SCM) for use in economic evaluations at the end of life
Source: Eur J Health Econ. 2021 Jan 21;22(3):365–80. doi: 10.1007/s10198-020-01260-2 (PMC7954731; doi:10.1007/s10198-020-01260-2)
Supplement: Supplementary file 1 — Supplementary file1 (XLSX 1343 KB) [file 10198_2020_1260_MOESM1_ESM.xlsx]

## Sheet: coding used
CODING USED
*NOTE: BE CAREFUL WITH THE CODING FOR PHYSICAL SUFFERING AND EMOTIONAL SUFFERING (levels are reverse)
CHOICE			MITSPRACHE
4	I am able to make decisions that I need to make about my life and care most of the time		Ich bin meistens in der Lage, notwenige Entscheidungen über mein Leben und meine Versorgung zu treffen
3	I am able make decisions that I need to make about my life and care some of the time		Ich bin manchmal in der Lage, notwenige Entscheidungen über mein Leben und meine Versorgung zu treffen
2	I am able to make decisions that I need to make about my life and care only a little of the time		Ich bin nur selten in der Lage, notwenige Entscheidungen über mein Leben und meine Versorgung zu treffen
1	I am never able to make decisions that I need to make about my life and care		Ich bin nie in der Lage, notwenige Entscheidungen über mein Leben und meine Versorgung zu treffen
LOVE&AFFECTION			MIT MENSCHEN ZUSAMMEN SEIN, DENEN ICH AM HERZEN LIEGE
4	If I want to, I am able to be with people who care about me most of the time		Wenn ich möchte, kann ich meistens mit Menschen zusammen sein, denen ich am Herzen liege
3	If I want to, I am able to be with people who care about me some of the time		Wenn ich möchte, kann ich manchmal mit Menschen zusammen sein, denen ich am Herzen liege
2	If I want to, I am able to be with people who care about me only a little of the time		Wenn ich möchte, kann ich nur selten mit Menschen zusammen sein, denen ich am Herzen liege
1	If I want to, I am never able to be with people who care about me		Wenn ich möchte, kann ich nie mit Menschen zusammen sein, denen ich am Herzen liege
PHYSICAL SUFFERING			KÖRPERLICHES LEIDEN
4	I rarely experience significant physical discomfort		Ich habe selten erhebliche körperliche Beschwerden
3	I sometimes experience significant physical discomfort		Ich habe manchmal erhebliche körperliche Beschwerden
2	I often experience significant physical discomfort		Ich habe oft erhebliche körperliche Beschwerden
1	I always experience significant physical discomfort		Ich habe immer erhebliche körperliche Beschwerden
EMOTIONAL SUFFERING			EMOTIONALES LEIDEN
4	I rarely experience emotional suffering		Ich empfinde selten emotionales Leid
3	I sometimes experience emotional suffering		Ich empfinde manchmal emotionales Leid
2	I often experience emotional suffering		Ich empfinde oft emotionales Leid
1	I always experience emotional suffering		Ich empfinde immer emotionales Leid
DIGNITY			WÜRDE
4	I am able to maintain my dignity and self-respect most of the time		Ich kann meine Würde und Selbstauchtung meistens bewahren
3	I am able to maintain my dignity and self-respect some of the time		Ich kann meine Würde und Selbstauchtung manchmal bewahren
2	I am able to maintain my dignity and self-respect only a little of the time		Ich kann meine Würde und Selbstauchtung nur selten bewahren
1	I am never able to maintain my dignity and self-respect		Ich kann meine Würde und Selbstauchtung nie bewahren
SUPPORT			Unterstützung
4	I am able to have the help and support that I need most of the time		Ich kann meistens die Hilfe und Unterstützung erhalten, die ich benötige
3	I am able to have the help and support that I need some of the time		Ich kann manchmal die Hilfe und Unterstützung erhalten, die ich benötige
2	I am able to have the help and support that I need only a little of the time		Ich kann nur selten die Hilfe und Unterstützung erhalten, die ich benötige
1	I am never able to have the help and support that I need		Ich kann nie die Hilfe und Unterstützung erhalten, die ich benötige
PREPARATION			VORBEREITUNG
4	I have had the opportunity to make most of the preparations I want to make		Ich bin in der Lage, die meisten der Vorbereitungen zu treffen, die ich treffen möchte
3	I have had the opportunity to make some of the preparations I want to make		Ich bin in der Lage, die manche der Vorbereitungen zu treffen, die ich treffen möchte
2	I have had the opportunity to make a few of the preparations I want to make		Ich bin in der Lage, die wenige der Vorbereitungen zu treffen, die ich treffen möchte
1	I have not had the opportunity to make any of the preparations I want to make		Ich bin nicht in der Lage, irgendeine der Vorbereitungen zu treffen, die ich treffen möchte

## Sheet: tariffs
State	Choice	Love&affection	Physical suffering	Emotional suffering	Dignity	Support	Prepartion	BWS_score	DCE_score	combined_BWS_DCE_score
1111111	1	1	1	1	1	1	1	0	0	0
1111112	1	1	1	1	1	1	2	0.0601333	0.0431518	0.059072
1111113	1	1	1	1	1	1	3	0.0934697	0.0622923	0.108652
1111114	1	1	1	1	1	1	4	0.121724	0.0920525	0.145724
1111121	1	1	1	1	1	2	1	0.0513755	0.0579081	0.0627957
1111122	1	1	1	1	1	2	2	0.111509	0.10106	0.121868
1111123	1	1	1	1	1	2	3	0.144845	0.1202	0.171448
1111124	1	1	1	1	1	2	4	0.1731	0.149961	0.20852
1111131	1	1	1	1	1	3	1	0.121646	0.0410702	0.171059
1111132	1	1	1	1	1	3	2	0.181779	0.084222	0.230131
1111133	1	1	1	1	1	3	3	0.215115	0.103363	0.279711
1111134	1	1	1	1	1	3	4	0.24337	0.133123	0.316783
1111141	1	1	1	1	1	4	1	0.16684	0.136019	0.187966
1111142	1	1	1	1	1	4	2	0.226974	0.179171	0.247038
1111143	1	1	1	1	1	4	3	0.26031	0.198312	0.296618
1111144	1	1	1	1	1	4	4	0.288565	0.228072	0.33369
1111211	1	1	1	1	2	1	1	0.0499405	0.118017	0.069066
1111212	1	1	1	1	2	1	2	0.110074	0.161169	0.128138
1111213	1	1	1	1	2	1	3	0.14341	0.18031	0.177718
1111214	1	1	1	1	2	1	4	0.171665	0.21007	0.21479
1111221	1	1	1	1	2	2	1	0.101316	0.175925	0.131862
1111222	1	1	1	1	2	2	2	0.161449	0.219077	0.190934
1111223	1	1	1	1	2	2	3	0.194786	0.238218	0.240514
1111224	1	1	1	1	2	2	4	0.22304	0.267978	0.277586
1111231	1	1	1	1	2	3	1	0.171586	0.159088	0.240125
1111232	1	1	1	1	2	3	2	0.23172	0.202239	0.299197
1111233	1	1	1	1	2	3	3	0.265056	0.22138	0.348777
1111234	1	1	1	1	2	3	4	0.29331	0.25114	0.385849
1111241	1	1	1	1	2	4	1	0.216781	0.254037	0.257032
1111242	1	1	1	1	2	4	2	0.276914	0.297188	0.316104
1111243	1	1	1	1	2	4	3	0.310251	0.316329	0.365684
1111244	1	1	1	1	2	4	4	0.338505	0.346089	0.402756
1111311	1	1	1	1	3	1	1	0.124654	0.197788	0.163056
1111312	1	1	1	1	3	1	2	0.184788	0.24094	0.222128
1111313	1	1	1	1	3	1	3	0.218124	0.26008	0.271708
1111314	1	1	1	1	3	1	4	0.246379	0.28984	0.30878
1111321	1	1	1	1	3	2	1	0.17603	0.255696	0.225852
1111322	1	1	1	1	3	2	2	0.236163	0.298848	0.284924
1111323	1	1	1	1	3	2	3	0.269499	0.317988	0.334504
1111324	1	1	1	1	3	2	4	0.297754	0.347749	0.371576
1111331	1	1	1	1	3	3	1	0.2463	0.238858	0.334115
1111332	1	1	1	1	3	3	2	0.306433	0.28201	0.393187
1111333	1	1	1	1	3	3	3	0.33977	0.30115	0.442767
1111334	1	1	1	1	3	3	4	0.368024	0.330911	0.479839
1111341	1	1	1	1	3	4	1	0.291495	0.333807	0.351022
1111342	1	1	1	1	3	4	2	0.351628	0.376959	0.410094
1111343	1	1	1	1	3	4	3	0.384964	0.3961	0.459674
1111344	1	1	1	1	3	4	4	0.413219	0.42586	0.496746
1111411	1	1	1	1	4	1	1	0.181487	0.272956	0.210027
1111412	1	1	1	1	4	1	2	0.24162	0.316108	0.269099
1111413	1	1	1	1	4	1	3	0.274956	0.335248	0.318679
1111414	1	1	1	1	4	1	4	0.303211	0.365009	0.355752
1111421	1	1	1	1	4	2	1	0.232862	0.330864	0.272823
1111422	1	1	1	1	4	2	2	0.292995	0.374016	0.331895
1111423	1	1	1	1	4	2	3	0.326332	0.393157	0.381475
1111424	1	1	1	1	4	2	4	0.354586	0.422917	0.418547
1111431	1	1	1	1	4	3	1	0.303132	0.314026	0.381087
1111432	1	1	1	1	4	3	2	0.363266	0.357178	0.440159
1111433	1	1	1	1	4	3	3	0.396602	0.376319	0.489738
1111434	1	1	1	1	4	3	4	0.424857	0.406079	0.526811
1111441	1	1	1	1	4	4	1	0.348327	0.408975	0.397993
1111442	1	1	1	1	4	4	2	0.40846	0.452127	0.457065
1111443	1	1	1	1	4	4	3	0.441797	0.471268	0.506645
1111444	1	1	1	1	4	4	4	0.470051	0.501028	0.543717
1112111	1	1	1	2	1	1	1	0	0.0270227	0
1112112	1	1	1	2	1	1	2	0.0551751	0.0701745	0.0402322
1112113	1	1	1	2	1	1	3	0.0885114	0.089315	0.089812
1112114	1	1	1	2	1	1	4	0.116766	0.119075	0.126884
1112121	1	1	1	2	1	2	1	0.0464172	0.0849308	0.043956
1112122	1	1	1	2	1	2	2	0.106551	0.128083	0.103028
1112123	1	1	1	2	1	2	3	0.139887	0.147223	0.152608
1112124	1	1	1	2	1	2	4	0.168141	0.176983	0.18968
1112131	1	1	1	2	1	3	1	0.116687	0.0680929	0.152219
1112132	1	1	1	2	1	3	2	0.176821	0.111245	0.211291
1112133	1	1	1	2	1	3	3	0.210157	0.130385	0.260871
1112134	1	1	1	2	1	3	4	0.238412	0.160145	0.297944
1112141	1	1	1	2	1	4	1	0.161882	0.163042	0.169126
1112142	1	1	1	2	1	4	2	0.222015	0.206194	0.228198
1112143	1	1	1	2	1	4	3	0.255352	0.225334	0.277778
1112144	1	1	1	2	1	4	4	0.283606	0.255095	0.31485
1112211	1	1	1	2	2	1	1	0.0449823	0.14504	0.0502263
1112212	1	1	1	2	2	1	2	0.105116	0.188192	0.109298
1112213	1	1	1	2	2	1	3	0.138452	0.207332	0.158878
1112214	1	1	1	2	2	1	4	0.166707	0.237093	0.19595
1112221	1	1	1	2	2	2	1	0.0963577	0.202948	0.113022
1112222	1	1	1	2	2	2	2	0.156491	0.2461	0.172094
1112223	1	1	1	2	2	2	3	0.189827	0.265241	0.221674
1112224	1	1	1	2	2	2	4	0.218082	0.295001	0.258746
1112231	1	1	1	2	2	3	1	0.166628	0.18611	0.221285
1112232	1	1	1	2	2	3	2	0.226761	0.229262	0.280357
1112233	1	1	1	2	2	3	3	0.260098	0.248403	0.329937
1112234	1	1	1	2	2	3	4	0.288352	0.278163	0.36701
1112241	1	1	1	2	2	4	1	0.211823	0.281059	0.238192
1112242	1	1	1	2	2	4	2	0.271956	0.324211	0.297264
1112243	1	1	1	2	2	4	3	0.305292	0.343352	0.346844
1112244	1	1	1	2	2	4	4	0.333547	0.373112	0.383916
1112311	1	1	1	2	3	1	1	0.119696	0.224811	0.144216
1112312	1	1	1	2	3	1	2	0.179829	0.267962	0.203288
1112313	1	1	1	2	3	1	3	0.213166	0.287103	0.252868
1112314	1	1	1	2	3	1	4	0.24142	0.316863	0.28994
1112321	1	1	1	2	3	2	1	0.171072	0.282719	0.207012
1112322	1	1	1	2	3	2	2	0.231205	0.325871	0.266084
1112323	1	1	1	2	3	2	3	0.264541	0.345011	0.315664
1112324	1	1	1	2	3	2	4	0.292796	0.374771	0.352736
1112331	1	1	1	2	3	3	1	0.241342	0.265881	0.315276
1112332	1	1	1	2	3	3	2	0.301475	0.309033	0.374348
1112333	1	1	1	2	3	3	3	0.334811	0.328173	0.423927
1112334	1	1	1	2	3	3	4	0.363066	0.357933	0.461
1112341	1	1	1	2	3	4	1	0.286536	0.36083	0.332182
1112342	1	1	1	2	3	4	2	0.34667	0.403982	0.391254
1112343	1	1	1	2	3	4	3	0.380006	0.423122	0.440834
1112344	1	1	1	2	3	4	4	0.408261	0.452882	0.477906
1112411	1	1	1	2	4	1	1	0.176528	0.299979	0.191188
1112412	1	1	1	2	4	1	2	0.236662	0.343131	0.25026
1112413	1	1	1	2	4	1	3	0.269998	0.362271	0.29984
1112414	1	1	1	2	4	1	4	0.298253	0.392031	0.336912
1112421	1	1	1	2	4	2	1	0.227904	0.357887	0.253983
1112422	1	1	1	2	4	2	2	0.288037	0.401039	0.313055
1112423	1	1	1	2	4	2	3	0.321374	0.420179	0.362635
1112424	1	1	1	2	4	2	4	0.349628	0.449939	0.399708
1112431	1	1	1	2	4	3	1	0.298174	0.341049	0.362247
1112432	1	1	1	2	4	3	2	0.358307	0.384201	0.421319
1112433	1	1	1	2	4	3	3	0.391644	0.403341	0.470899
1112434	1	1	1	2	4	3	4	0.419898	0.433102	0.507971
1112441	1	1	1	2	4	4	1	0.343369	0.435998	0.379154
1112442	1	1	1	2	4	4	2	0.403502	0.47915	0.438226
1112443	1	1	1	2	4	4	3	0.436838	0.49829	0.487805
1112444	1	1	1	2	4	4	4	0.465093	0.528051	0.524878
1113111	1	1	1	3	1	1	1	0.0523163	0.0564758	0.0386956
1113112	1	1	1	3	1	1	2	0.11245	0.0996276	0.0977676
1113113	1	1	1	3	1	1	3	0.145786	0.118768	0.147347
1113114	1	1	1	3	1	1	4	0.174041	0.148528	0.18442
1113121	1	1	1	3	1	2	1	0.103692	0.114384	0.101491
1113122	1	1	1	3	1	2	2	0.163825	0.157536	0.160563
1113123	1	1	1	3	1	2	3	0.197161	0.176676	0.210143
1113124	1	1	1	3	1	2	4	0.225416	0.206436	0.247215
1113131	1	1	1	3	1	3	1	0.173962	0.097546	0.209755
1113132	1	1	1	3	1	3	2	0.234095	0.140698	0.268827
1113133	1	1	1	3	1	3	3	0.267432	0.159838	0.318407
1113134	1	1	1	3	1	3	4	0.295686	0.189599	0.355479
1113141	1	1	1	3	1	4	1	0.219157	0.192495	0.226661
1113142	1	1	1	3	1	4	2	0.27929	0.235647	0.285733
1113143	1	1	1	3	1	4	3	0.312626	0.254787	0.335313
1113144	1	1	1	3	1	4	4	0.340881	0.284548	0.372386
1113211	1	1	1	3	2	1	1	0.102257	0.174493	0.107762
1113212	1	1	1	3	2	1	2	0.16239	0.217645	0.166834
1113213	1	1	1	3	2	1	3	0.195727	0.236786	0.216413
1113214	1	1	1	3	2	1	4	0.223981	0.266546	0.253486
1113221	1	1	1	3	2	2	1	0.153632	0.232401	0.170557
1113222	1	1	1	3	2	2	2	0.213766	0.275553	0.229629
1113223	1	1	1	3	2	2	3	0.247102	0.294694	0.279209
1113224	1	1	1	3	2	2	4	0.275357	0.324454	0.316281
1113231	1	1	1	3	2	3	1	0.223903	0.215563	0.278821
1113232	1	1	1	3	2	3	2	0.284036	0.258715	0.337893
1113233	1	1	1	3	2	3	3	0.317372	0.277856	0.387473
1113234	1	1	1	3	2	3	4	0.345627	0.307616	0.424545
1113241	1	1	1	3	2	4	1	0.269097	0.310512	0.295727
1113242	1	1	1	3	2	4	2	0.329231	0.353664	0.354799
1113243	1	1	1	3	2	4	3	0.362567	0.372805	0.404379
1113244	1	1	1	3	2	4	4	0.390821	0.402565	0.441452
1113311	1	1	1	3	3	1	1	0.176971	0.254264	0.201752
1113312	1	1	1	3	3	1	2	0.237104	0.297416	0.260824
1113313	1	1	1	3	3	1	3	0.27044	0.316556	0.310404
1113314	1	1	1	3	3	1	4	0.298695	0.346316	0.347476
1113321	1	1	1	3	3	2	1	0.228346	0.312172	0.264548
1113322	1	1	1	3	3	2	2	0.288479	0.355324	0.323619
1113323	1	1	1	3	3	2	3	0.321816	0.374464	0.373199
1113324	1	1	1	3	3	2	4	0.35007	0.404224	0.410272
1113331	1	1	1	3	3	3	1	0.298616	0.295334	0.372811
1113332	1	1	1	3	3	3	2	0.35875	0.338486	0.431883
1113333	1	1	1	3	3	3	3	0.392086	0.357626	0.481463
1113334	1	1	1	3	3	3	4	0.420341	0.387386	0.518535
1113341	1	1	1	3	3	4	1	0.343811	0.390283	0.389718
1113342	1	1	1	3	3	4	2	0.403944	0.433435	0.44879
1113343	1	1	1	3	3	4	3	0.437281	0.452575	0.498369
1113344	1	1	1	3	3	4	4	0.465535	0.482336	0.535442
1113411	1	1	1	3	4	1	1	0.233803	0.329432	0.248723
1113412	1	1	1	3	4	1	2	0.293936	0.372584	0.307795
1113413	1	1	1	3	4	1	3	0.327273	0.391724	0.357375
1113414	1	1	1	3	4	1	4	0.355527	0.421484	0.394447
1113421	1	1	1	3	4	2	1	0.285178	0.38734	0.311519
1113422	1	1	1	3	4	2	2	0.345312	0.430492	0.370591
1113423	1	1	1	3	4	2	3	0.378648	0.449632	0.420171
1113424	1	1	1	3	4	2	4	0.406903	0.479393	0.457243
1113431	1	1	1	3	4	3	1	0.355449	0.370502	0.419782
1113432	1	1	1	3	4	3	2	0.415582	0.413654	0.478854
1113433	1	1	1	3	4	3	3	0.448918	0.432794	0.528434
1113434	1	1	1	3	4	3	4	0.477173	0.462555	0.565506
1113441	1	1	1	3	4	4	1	0.400643	0.465451	0.436689
1113442	1	1	1	3	4	4	2	0.460777	0.508603	0.495761
1113443	1	1	1	3	4	4	3	0.494113	0.527744	0.545341
1113444	1	1	1	3	4	4	4	0.522368	0.557504	0.582413
1114111	1	1	1	4	1	1	1	0.082266	0.0652796	0.0514283
1114112	1	1	1	4	1	1	2	0.142399	0.108431	0.1105
1114113	1	1	1	4	1	1	3	0.175736	0.127572	0.16008
1114114	1	1	1	4	1	1	4	0.20399	0.157332	0.197152
1114121	1	1	1	4	1	2	1	0.133641	0.123188	0.114224
1114122	1	1	1	4	1	2	2	0.193775	0.166339	0.173296
1114123	1	1	1	4	1	2	3	0.227111	0.18548	0.222876
1114124	1	1	1	4	1	2	4	0.255366	0.21524	0.259948
1114131	1	1	1	4	1	3	1	0.203912	0.10635	0.222487
1114132	1	1	1	4	1	3	2	0.264045	0.149502	0.281559
1114133	1	1	1	4	1	3	3	0.297381	0.168642	0.331139
1114134	1	1	1	4	1	3	4	0.325636	0.198402	0.368212
1114141	1	1	1	4	1	4	1	0.249106	0.201299	0.239394
1114142	1	1	1	4	1	4	2	0.30924	0.244451	0.298466
1114143	1	1	1	4	1	4	3	0.342576	0.263591	0.348046
1114144	1	1	1	4	1	4	4	0.370831	0.293351	0.385118
1114211	1	1	1	4	2	1	1	0.132207	0.183297	0.120494
1114212	1	1	1	4	2	1	2	0.19234	0.226449	0.179566
1114213	1	1	1	4	2	1	3	0.225676	0.245589	0.229146
1114214	1	1	1	4	2	1	4	0.253931	0.275349	0.266218
1114221	1	1	1	4	2	2	1	0.183582	0.241205	0.18329
1114222	1	1	1	4	2	2	2	0.243715	0.284357	0.242362
1114223	1	1	1	4	2	2	3	0.277052	0.303497	0.291942
1114224	1	1	1	4	2	2	4	0.305306	0.333258	0.329014
1114231	1	1	1	4	2	3	1	0.253852	0.224367	0.291553
1114232	1	1	1	4	2	3	2	0.313986	0.267519	0.350625
1114233	1	1	1	4	2	3	3	0.347322	0.286659	0.400205
1114234	1	1	1	4	2	3	4	0.375577	0.31642	0.437278
1114241	1	1	1	4	2	4	1	0.299047	0.319316	0.30846
1114242	1	1	1	4	2	4	2	0.35918	0.362468	0.367532
1114243	1	1	1	4	2	4	3	0.392517	0.381609	0.417112
1114244	1	1	1	4	2	4	4	0.420771	0.411369	0.454184
1114311	1	1	1	4	3	1	1	0.20692	0.263067	0.214484
1114312	1	1	1	4	3	1	2	0.267054	0.306219	0.273556
1114313	1	1	1	4	3	1	3	0.30039	0.32536	0.323136
1114314	1	1	1	4	3	1	4	0.328645	0.35512	0.360209
1114321	1	1	1	4	3	2	1	0.258296	0.320976	0.27728
1114322	1	1	1	4	3	2	2	0.318429	0.364127	0.336352
1114323	1	1	1	4	3	2	3	0.351766	0.383268	0.385932
1114324	1	1	1	4	3	2	4	0.38002	0.413028	0.423004
1114331	1	1	1	4	3	3	1	0.328566	0.304138	0.385544
1114332	1	1	1	4	3	3	2	0.388699	0.347289	0.444616
1114333	1	1	1	4	3	3	3	0.422036	0.36643	0.494195
1114334	1	1	1	4	3	3	4	0.45029	0.39619	0.531268
1114341	1	1	1	4	3	4	1	0.373761	0.399087	0.40245
1114342	1	1	1	4	3	4	2	0.433894	0.442239	0.461522
1114343	1	1	1	4	3	4	3	0.46723	0.461379	0.511102
1114344	1	1	1	4	3	4	4	0.495485	0.491139	0.548174
1114411	1	1	1	4	4	1	1	0.263753	0.338236	0.261456
1114412	1	1	1	4	4	1	2	0.323886	0.381387	0.320528
1114413	1	1	1	4	4	1	3	0.357222	0.400528	0.370108
1114414	1	1	1	4	4	1	4	0.385477	0.430288	0.40718
1114421	1	1	1	4	4	2	1	0.315128	0.396144	0.324251
1114422	1	1	1	4	4	2	2	0.375261	0.439296	0.383323
1114423	1	1	1	4	4	2	3	0.408598	0.458436	0.432903
1114424	1	1	1	4	4	2	4	0.436852	0.488196	0.469976
1114431	1	1	1	4	4	3	1	0.385398	0.379306	0.432515
1114432	1	1	1	4	4	3	2	0.445532	0.422458	0.491587
1114433	1	1	1	4	4	3	3	0.478868	0.441598	0.541167
1114434	1	1	1	4	4	3	4	0.507123	0.471358	0.578239
1114441	1	1	1	4	4	4	1	0.430593	0.474255	0.449422
1114442	1	1	1	4	4	4	2	0.490726	0.517407	0.508494
1114443	1	1	1	4	4	4	3	0.524063	0.536547	0.558073
1114444	1	1	1	4	4	4	4	0.552317	0.566307	0.595146
1121111	1	1	2	1	1	1	1	0.0285675	0.0379637	0.0146616
1121112	1	1	2	1	1	1	2	0.0887008	0.0811154	0.0737336
1121113	1	1	2	1	1	1	3	0.122037	0.100256	0.123313
1121114	1	1	2	1	1	1	4	0.150292	0.130016	0.160386
1121121	1	1	2	1	1	2	1	0.079943	0.0958717	0.0774574
1121122	1	1	2	1	1	2	2	0.140076	0.139024	0.136529
1121123	1	1	2	1	1	2	3	0.173413	0.158164	0.186109
1121124	1	1	2	1	1	2	4	0.201667	0.187924	0.223181
1121131	1	1	2	1	1	3	1	0.150213	0.0790339	0.185721
1121132	1	1	2	1	1	3	2	0.210347	0.122186	0.244793
1121133	1	1	2	1	1	3	3	0.243683	0.141326	0.294373
1121134	1	1	2	1	1	3	4	0.271937	0.171086	0.331445
1121141	1	1	2	1	1	4	1	0.195408	0.173983	0.202627
1121142	1	1	2	1	1	4	2	0.255541	0.217135	0.261699
1121143	1	1	2	1	1	4	3	0.288878	0.236275	0.311279
1121144	1	1	2	1	1	4	4	0.317132	0.266035	0.348352
1121211	1	1	2	1	2	1	1	0.078508	0.155981	0.0837276
1121212	1	1	2	1	2	1	2	0.138641	0.199133	0.1428
1121213	1	1	2	1	2	1	3	0.171978	0.218273	0.192379
1121214	1	1	2	1	2	1	4	0.200232	0.248034	0.229452
1121221	1	1	2	1	2	2	1	0.129884	0.213889	0.146523
1121222	1	1	2	1	2	2	2	0.190017	0.257041	0.205595
1121223	1	1	2	1	2	2	3	0.223353	0.276181	0.255175
1121224	1	1	2	1	2	2	4	0.251608	0.305942	0.292247
1121231	1	1	2	1	2	3	1	0.200154	0.197051	0.254787
1121232	1	1	2	1	2	3	2	0.260287	0.240203	0.313859
1121233	1	1	2	1	2	3	3	0.293623	0.259344	0.363439
1121234	1	1	2	1	2	3	4	0.321878	0.289104	0.400511
1121241	1	1	2	1	2	4	1	0.245348	0.292	0.271693
1121242	1	1	2	1	2	4	2	0.305482	0.335152	0.330765
1121243	1	1	2	1	2	4	3	0.338818	0.354293	0.380345
1121244	1	1	2	1	2	4	4	0.367073	0.384053	0.417418
1121311	1	1	2	1	3	1	1	0.153222	0.235752	0.177718
1121312	1	1	2	1	3	1	2	0.213355	0.278903	0.23679
1121313	1	1	2	1	3	1	3	0.246692	0.298044	0.28637
1121314	1	1	2	1	3	1	4	0.274946	0.327804	0.323442
1121321	1	1	2	1	3	2	1	0.204597	0.29366	0.240514
1121322	1	1	2	1	3	2	2	0.264731	0.336811	0.299585
1121323	1	1	2	1	3	2	3	0.298067	0.355952	0.349165
1121324	1	1	2	1	3	2	4	0.326322	0.385712	0.386238
1121331	1	1	2	1	3	3	1	0.274868	0.276822	0.348777
1121332	1	1	2	1	3	3	2	0.335001	0.319974	0.407849
1121333	1	1	2	1	3	3	3	0.368337	0.339114	0.457429
1121334	1	1	2	1	3	3	4	0.396592	0.368874	0.494501
1121341	1	1	2	1	3	4	1	0.320062	0.371771	0.365684
1121342	1	1	2	1	3	4	2	0.380196	0.414923	0.424756
1121343	1	1	2	1	3	4	3	0.413532	0.434063	0.474335
1121344	1	1	2	1	3	4	4	0.441786	0.463823	0.511408
1121411	1	1	2	1	4	1	1	0.210054	0.31092	0.224689
1121412	1	1	2	1	4	1	2	0.270187	0.354072	0.283761
1121413	1	1	2	1	4	1	3	0.303524	0.373212	0.333341
1121414	1	1	2	1	4	1	4	0.331778	0.402972	0.370413
1121421	1	1	2	1	4	2	1	0.26143	0.368828	0.287485
1121422	1	1	2	1	4	2	2	0.321563	0.41198	0.346557
1121423	1	1	2	1	4	2	3	0.354899	0.43112	0.396137
1121424	1	1	2	1	4	2	4	0.383154	0.46088	0.433209
1121431	1	1	2	1	4	3	1	0.3317	0.35199	0.395748
1121432	1	1	2	1	4	3	2	0.391833	0.395142	0.45482
1121433	1	1	2	1	4	3	3	0.425169	0.414282	0.5044
1121434	1	1	2	1	4	3	4	0.453424	0.444043	0.541472
1121441	1	1	2	1	4	4	1	0.376894	0.446939	0.412655
1121442	1	1	2	1	4	4	2	0.437028	0.490091	0.471727
1121443	1	1	2	1	4	4	3	0.470364	0.509231	0.521307
1121444	1	1	2	1	4	4	4	0.498619	0.538992	0.558379
1122111	1	1	2	2	1	1	1	0.0236092	0.0649864	-0.0041781
1122112	1	1	2	2	1	1	2	0.0837426	0.108138	0.0548939
1122113	1	1	2	2	1	1	3	0.117079	0.127279	0.104474
1122114	1	1	2	2	1	1	4	0.145333	0.157039	0.141546
1122121	1	1	2	2	1	2	1	0.0749847	0.122894	0.0586176
1122122	1	1	2	2	1	2	2	0.135118	0.166046	0.11769
1122123	1	1	2	2	1	2	3	0.168454	0.185187	0.167269
1122124	1	1	2	2	1	2	4	0.196709	0.214947	0.204342
1122131	1	1	2	2	1	3	1	0.145255	0.106057	0.166881
1122132	1	1	2	2	1	3	2	0.205388	0.149208	0.225953
1122133	1	1	2	2	1	3	3	0.238725	0.168349	0.275533
1122134	1	1	2	2	1	3	4	0.266979	0.198109	0.312605
1122141	1	1	2	2	1	4	1	0.19045	0.201006	0.183788
1122142	1	1	2	2	1	4	2	0.250583	0.244157	0.24286
1122143	1	1	2	2	1	4	3	0.283919	0.263298	0.29244
1122144	1	1	2	2	1	4	4	0.312174	0.293058	0.329512
1122211	1	1	2	2	2	1	1	0.0735498	0.183004	0.0648879
1122212	1	1	2	2	2	1	2	0.133683	0.226156	0.12396
1122213	1	1	2	2	2	1	3	0.167019	0.245296	0.17354
1122214	1	1	2	2	2	1	4	0.195274	0.275056	0.210612
1122221	1	1	2	2	2	2	1	0.124925	0.240912	0.127684
1122222	1	1	2	2	2	2	2	0.185059	0.284064	0.186756
1122223	1	1	2	2	2	2	3	0.218395	0.303204	0.236335
1122224	1	1	2	2	2	2	4	0.246649	0.332964	0.273408
1122231	1	1	2	2	2	3	1	0.195195	0.224074	0.235947
1122232	1	1	2	2	2	3	2	0.255329	0.267226	0.295019
1122233	1	1	2	2	2	3	3	0.288665	0.286366	0.344599
1122234	1	1	2	2	2	3	4	0.31692	0.316126	0.381671
1122241	1	1	2	2	2	4	1	0.24039	0.319023	0.252854
1122242	1	1	2	2	2	4	2	0.300523	0.362175	0.311926
1122243	1	1	2	2	2	4	3	0.33386	0.381315	0.361506
1122244	1	1	2	2	2	4	4	0.362114	0.411076	0.398578
1122311	1	1	2	2	3	1	1	0.148264	0.262774	0.158878
1122312	1	1	2	2	3	1	2	0.208397	0.305926	0.21795
1122313	1	1	2	2	3	1	3	0.241733	0.325067	0.26753
1122314	1	1	2	2	3	1	4	0.269988	0.354827	0.304602
1122321	1	1	2	2	3	2	1	0.199639	0.320682	0.221674
1122322	1	1	2	2	3	2	2	0.259772	0.363834	0.280746
1122323	1	1	2	2	3	2	3	0.293109	0.382975	0.330326
1122324	1	1	2	2	3	2	4	0.321363	0.412735	0.367398
1122331	1	1	2	2	3	3	1	0.269909	0.303845	0.329937
1122332	1	1	2	2	3	3	2	0.330043	0.346996	0.389009
1122333	1	1	2	2	3	3	3	0.363379	0.366137	0.438589
1122334	1	1	2	2	3	3	4	0.391634	0.395897	0.475661
1122341	1	1	2	2	3	4	1	0.315104	0.398794	0.346844
1122342	1	1	2	2	3	4	2	0.375237	0.441945	0.405916
1122343	1	1	2	2	3	4	3	0.408574	0.461086	0.455496
1122344	1	1	2	2	3	4	4	0.436828	0.490846	0.492568
1122411	1	1	2	2	4	1	1	0.205096	0.337942	0.205849
1122412	1	1	2	2	4	1	2	0.265229	0.381094	0.264921
1122413	1	1	2	2	4	1	3	0.298566	0.400235	0.314501
1122414	1	1	2	2	4	1	4	0.32682	0.429995	0.351573
1122421	1	1	2	2	4	2	1	0.256471	0.395851	0.268645
1122422	1	1	2	2	4	2	2	0.316605	0.439002	0.327717
1122423	1	1	2	2	4	2	3	0.349941	0.458143	0.377297
1122424	1	1	2	2	4	2	4	0.378196	0.487903	0.414369
1122431	1	1	2	2	4	3	1	0.326742	0.379013	0.376909
1122432	1	1	2	2	4	3	2	0.386875	0.422164	0.435981
1122433	1	1	2	2	4	3	3	0.420211	0.441305	0.48556
1122434	1	1	2	2	4	3	4	0.448466	0.471065	0.522633
1122441	1	1	2	2	4	4	1	0.371936	0.473962	0.393815
1122442	1	1	2	2	4	4	2	0.43207	0.517114	0.452887
1122443	1	1	2	2	4	4	3	0.465406	0.536254	0.502467
1122444	1	1	2	2	4	4	4	0.49366	0.566014	0.539539
1123111	1	1	2	3	1	1	1	0.0808838	0.0944395	0.0533573
1123112	1	1	2	3	1	1	2	0.141017	0.137591	0.112429
1123113	1	1	2	3	1	1	3	0.174354	0.156732	0.162009
1123114	1	1	2	3	1	1	4	0.202608	0.186492	0.199081
1123121	1	1	2	3	1	2	1	0.132259	0.152348	0.116153
1123122	1	1	2	3	1	2	2	0.192393	0.195499	0.175225
1123123	1	1	2	3	1	2	3	0.225729	0.21464	0.224805
1123124	1	1	2	3	1	2	4	0.253984	0.2444	0.261877
1123131	1	1	2	3	1	3	1	0.202529	0.13551	0.224416
1123132	1	1	2	3	1	3	2	0.262663	0.178661	0.283488
1123133	1	1	2	3	1	3	3	0.295999	0.197802	0.333068
1123134	1	1	2	3	1	3	4	0.324254	0.227562	0.370141
1123141	1	1	2	3	1	4	1	0.247724	0.230459	0.241323
1123142	1	1	2	3	1	4	2	0.307858	0.273611	0.300395
1123143	1	1	2	3	1	4	3	0.341194	0.292751	0.349975
1123144	1	1	2	3	1	4	4	0.369448	0.322511	0.387047
1123211	1	1	2	3	2	1	1	0.130824	0.212457	0.122423
1123212	1	1	2	3	2	1	2	0.190958	0.255609	0.181495
1123213	1	1	2	3	2	1	3	0.224294	0.274749	0.231075
1123214	1	1	2	3	2	1	4	0.252549	0.304509	0.268147
1123221	1	1	2	3	2	2	1	0.1822	0.270365	0.185219
1123222	1	1	2	3	2	2	2	0.242333	0.313517	0.244291
1123223	1	1	2	3	2	2	3	0.27567	0.332657	0.293871
1123224	1	1	2	3	2	2	4	0.303924	0.362417	0.330943
1123231	1	1	2	3	2	3	1	0.25247	0.253527	0.293482
1123232	1	1	2	3	2	3	2	0.312603	0.296679	0.352554
1123233	1	1	2	3	2	3	3	0.34594	0.315819	0.402134
1123234	1	1	2	3	2	3	4	0.374194	0.34558	0.439207
1123241	1	1	2	3	2	4	1	0.297665	0.348476	0.310389
1123242	1	1	2	3	2	4	2	0.357798	0.391628	0.369461
1123243	1	1	2	3	2	4	3	0.391134	0.410768	0.419041
1123244	1	1	2	3	2	4	4	0.419389	0.440529	0.456113
1123311	1	1	2	3	3	1	1	0.205538	0.292227	0.216413
1123312	1	1	2	3	3	1	2	0.265671	0.335379	0.275485
1123313	1	1	2	3	3	1	3	0.299008	0.35452	0.325065
1123314	1	1	2	3	3	1	4	0.327262	0.38428	0.362138
1123321	1	1	2	3	3	2	1	0.256914	0.350135	0.279209
1123322	1	1	2	3	3	2	2	0.317047	0.393287	0.338281
1123323	1	1	2	3	3	2	3	0.350383	0.412428	0.387861
1123324	1	1	2	3	3	2	4	0.378638	0.442188	0.424933
1123331	1	1	2	3	3	3	1	0.327184	0.333298	0.387473
1123332	1	1	2	3	3	3	2	0.387317	0.376449	0.446545
1123333	1	1	2	3	3	3	3	0.420654	0.39559	0.496124
1123334	1	1	2	3	3	3	4	0.448908	0.42535	0.533197
1123341	1	1	2	3	3	4	1	0.372379	0.428247	0.404379
1123342	1	1	2	3	3	4	2	0.432512	0.471398	0.463451
1123343	1	1	2	3	3	4	3	0.465848	0.490539	0.513031
1123344	1	1	2	3	3	4	4	0.494103	0.520299	0.550103
1123411	1	1	2	3	4	1	1	0.26237	0.367396	0.263385
1123412	1	1	2	3	4	1	2	0.322504	0.410547	0.322457
1123413	1	1	2	3	4	1	3	0.35584	0.429688	0.372037
1123414	1	1	2	3	4	1	4	0.384095	0.459448	0.409109
1123421	1	1	2	3	4	2	1	0.313746	0.425304	0.32618
1123422	1	1	2	3	4	2	2	0.373879	0.468455	0.385252
1123423	1	1	2	3	4	2	3	0.407216	0.487596	0.434832
1123424	1	1	2	3	4	2	4	0.43547	0.517356	0.471905
1123431	1	1	2	3	4	3	1	0.384016	0.408466	0.434444
1123432	1	1	2	3	4	3	2	0.444149	0.451618	0.493516
1123433	1	1	2	3	4	3	3	0.477486	0.470758	0.543096
1123434	1	1	2	3	4	3	4	0.50574	0.500518	0.580168
1123441	1	1	2	3	4	4	1	0.429211	0.503415	0.451351
1123442	1	1	2	3	4	4	2	0.489344	0.546567	0.510423
1123443	1	1	2	3	4	4	3	0.522681	0.565707	0.560002
1123444	1	1	2	3	4	4	4	0.550935	0.595467	0.597075
1124111	1	1	2	4	1	1	1	0.110834	0.103243	0.0660899
1124112	1	1	2	4	1	1	2	0.170967	0.146395	0.125162
1124113	1	1	2	4	1	1	3	0.204303	0.165536	0.174742
1124114	1	1	2	4	1	1	4	0.232558	0.195296	0.211814
1124121	1	1	2	4	1	2	1	0.162209	0.161151	0.128886
1124122	1	1	2	4	1	2	2	0.222342	0.204303	0.187958
1124123	1	1	2	4	1	2	3	0.255679	0.223444	0.237537
1124124	1	1	2	4	1	2	4	0.283933	0.253204	0.27461
1124131	1	1	2	4	1	3	1	0.232479	0.144313	0.237149
1124132	1	1	2	4	1	3	2	0.292613	0.187465	0.296221
1124133	1	1	2	4	1	3	3	0.325949	0.206606	0.345801
1124134	1	1	2	4	1	3	4	0.354203	0.236366	0.382873
1124141	1	1	2	4	1	4	1	0.277674	0.239263	0.254056
1124142	1	1	2	4	1	4	2	0.337807	0.282414	0.313128
1124143	1	1	2	4	1	4	3	0.371144	0.301555	0.362708
1124144	1	1	2	4	1	4	4	0.399398	0.331315	0.39978
1124211	1	1	2	4	2	1	1	0.160774	0.221261	0.135156
1124212	1	1	2	4	2	1	2	0.220907	0.264412	0.194228
1124213	1	1	2	4	2	1	3	0.254244	0.283553	0.243808
1124214	1	1	2	4	2	1	4	0.282498	0.313313	0.28088
1124221	1	1	2	4	2	2	1	0.21215	0.279169	0.197952
1124222	1	1	2	4	2	2	2	0.272283	0.32232	0.257024
1124223	1	1	2	4	2	2	3	0.305619	0.341461	0.306603
1124224	1	1	2	4	2	2	4	0.333874	0.371221	0.343676
1124231	1	1	2	4	2	3	1	0.28242	0.262331	0.306215
1124232	1	1	2	4	2	3	2	0.342553	0.305483	0.365287
1124233	1	1	2	4	2	3	3	0.375889	0.324623	0.414867
1124234	1	1	2	4	2	3	4	0.404144	0.354383	0.451939
1124241	1	1	2	4	2	4	1	0.327614	0.35728	0.323122
1124242	1	1	2	4	2	4	2	0.387748	0.400432	0.382194
1124243	1	1	2	4	2	4	3	0.421084	0.419572	0.431774
1124244	1	1	2	4	2	4	4	0.449339	0.449332	0.468846
1124311	1	1	2	4	3	1	1	0.235488	0.301031	0.229146
1124312	1	1	2	4	3	1	2	0.295621	0.344183	0.288218
1124313	1	1	2	4	3	1	3	0.328958	0.363323	0.337798
1124314	1	1	2	4	3	1	4	0.357212	0.393084	0.37487
1124321	1	1	2	4	3	2	1	0.286863	0.358939	0.291942
1124322	1	1	2	4	3	2	2	0.346997	0.402091	0.351014
1124323	1	1	2	4	3	2	3	0.380333	0.421232	0.400594
1124324	1	1	2	4	3	2	4	0.408588	0.450992	0.437666
1124331	1	1	2	4	3	3	1	0.357134	0.342101	0.400205
1124332	1	1	2	4	3	3	2	0.417267	0.385253	0.459277
1124333	1	1	2	4	3	3	3	0.450603	0.404394	0.508857
1124334	1	1	2	4	3	3	4	0.478858	0.434154	0.545929
1124341	1	1	2	4	3	4	1	0.402328	0.43705	0.417112
1124342	1	1	2	4	3	4	2	0.462462	0.480202	0.476184
1124343	1	1	2	4	3	4	3	0.495798	0.499343	0.525764
1124344	1	1	2	4	3	4	4	0.524053	0.529103	0.562836
1124411	1	1	2	4	4	1	1	0.29232	0.376199	0.276117
1124412	1	1	2	4	4	1	2	0.352453	0.419351	0.335189
1124413	1	1	2	4	4	1	3	0.38579	0.438492	0.384769
1124414	1	1	2	4	4	1	4	0.414044	0.468252	0.421841
1124421	1	1	2	4	4	2	1	0.343696	0.434107	0.338913
1124422	1	1	2	4	4	2	2	0.403829	0.477259	0.397985
1124423	1	1	2	4	4	2	3	0.437165	0.4964	0.447565
1124424	1	1	2	4	4	2	4	0.46542	0.52616	0.484637
1124431	1	1	2	4	4	3	1	0.413966	0.41727	0.447177
1124432	1	1	2	4	4	3	2	0.474099	0.460421	0.506249
1124433	1	1	2	4	4	3	3	0.507436	0.479562	0.555828
1124434	1	1	2	4	4	3	4	0.53569	0.509322	0.592901
1124441	1	1	2	4	4	4	1	0.459161	0.512219	0.464083
1124442	1	1	2	4	4	4	2	0.519294	0.55537	0.523155
1124443	1	1	2	4	4	4	3	0.55263	0.574511	0.572735
1124444	1	1	2	4	4	4	4	0.580885	0.604271	0.609807
1131111	1	1	3	1	1	1	1	0.0847015	0.0970289	0.0657925
1131112	1	1	3	1	1	1	2	0.144835	0.140181	0.124864
1131113	1	1	3	1	1	1	3	0.178171	0.159321	0.174444
1131114	1	1	3	1	1	1	4	0.206426	0.189081	0.211517
1131121	1	1	3	1	1	2	1	0.136077	0.154937	0.128588
1131122	1	1	3	1	1	2	2	0.19621	0.198089	0.18766
1131123	1	1	3	1	1	2	3	0.229547	0.217229	0.23724
1131124	1	1	3	1	1	2	4	0.257801	0.246989	0.274312
1131131	1	1	3	1	1	3	1	0.206347	0.138099	0.236852
1131132	1	1	3	1	1	3	2	0.266481	0.181251	0.295924
1131133	1	1	3	1	1	3	3	0.299817	0.200391	0.345503
1131134	1	1	3	1	1	3	4	0.328071	0.230152	0.382576
1131141	1	1	3	1	1	4	1	0.251542	0.233048	0.253758
1131142	1	1	3	1	1	4	2	0.311675	0.2762	0.31283
1131143	1	1	3	1	1	4	3	0.345012	0.29534	0.36241
1131144	1	1	3	1	1	4	4	0.373266	0.325101	0.399482
1131211	1	1	3	1	2	1	1	0.134642	0.215046	0.134858
1131212	1	1	3	1	2	1	2	0.194775	0.258198	0.19393
1131213	1	1	3	1	2	1	3	0.228112	0.277339	0.24351
1131214	1	1	3	1	2	1	4	0.256366	0.307099	0.280583
1131221	1	1	3	1	2	2	1	0.186018	0.272954	0.197654
1131222	1	1	3	1	2	2	2	0.246151	0.316106	0.256726
1131223	1	1	3	1	2	2	3	0.279487	0.335247	0.306306
1131224	1	1	3	1	2	2	4	0.307742	0.365007	0.343378
1131231	1	1	3	1	2	3	1	0.256288	0.256116	0.305918
1131232	1	1	3	1	2	3	2	0.316421	0.299268	0.36499
1131233	1	1	3	1	2	3	3	0.349757	0.318409	0.414569
1131234	1	1	3	1	2	3	4	0.378012	0.348169	0.451642
1131241	1	1	3	1	2	4	1	0.301482	0.351066	0.322824
1131242	1	1	3	1	2	4	2	0.361616	0.394217	0.381896
1131243	1	1	3	1	2	4	3	0.394952	0.413358	0.431476
1131244	1	1	3	1	2	4	4	0.423207	0.443118	0.468548
1131311	1	1	3	1	3	1	1	0.209356	0.294817	0.228849
1131312	1	1	3	1	3	1	2	0.269489	0.337969	0.287921
1131313	1	1	3	1	3	1	3	0.302826	0.357109	0.3375
1131314	1	1	3	1	3	1	4	0.33108	0.386869	0.374573
1131321	1	1	3	1	3	2	1	0.260731	0.352725	0.291644
1131322	1	1	3	1	3	2	2	0.320865	0.395877	0.350716
1131323	1	1	3	1	3	2	3	0.354201	0.415017	0.400296
1131324	1	1	3	1	3	2	4	0.382456	0.444777	0.437368
1131331	1	1	3	1	3	3	1	0.331002	0.335887	0.399908
1131332	1	1	3	1	3	3	2	0.391135	0.379039	0.45898
1131333	1	1	3	1	3	3	3	0.424471	0.398179	0.50856
1131334	1	1	3	1	3	3	4	0.452726	0.42794	0.545632
1131341	1	1	3	1	3	4	1	0.376196	0.430836	0.416814
1131342	1	1	3	1	3	4	2	0.43633	0.473988	0.475886
1131343	1	1	3	1	3	4	3	0.469666	0.493128	0.525466
1131344	1	1	3	1	3	4	4	0.497921	0.522889	0.562539
1131411	1	1	3	1	4	1	1	0.266188	0.369985	0.27582
1131412	1	1	3	1	4	1	2	0.326321	0.413137	0.334892
1131413	1	1	3	1	4	1	3	0.359658	0.432277	0.384472
1131414	1	1	3	1	4	1	4	0.387912	0.462037	0.421544
1131421	1	1	3	1	4	2	1	0.317564	0.427893	0.338616
1131422	1	1	3	1	4	2	2	0.377697	0.471045	0.397688
1131423	1	1	3	1	4	2	3	0.411033	0.490185	0.447267
1131424	1	1	3	1	4	2	4	0.439288	0.519946	0.48434
1131431	1	1	3	1	4	3	1	0.387834	0.411055	0.446879
1131432	1	1	3	1	4	3	2	0.447967	0.454207	0.505951
1131433	1	1	3	1	4	3	3	0.481304	0.473348	0.555531
1131434	1	1	3	1	4	3	4	0.509558	0.503108	0.592603
1131441	1	1	3	1	4	4	1	0.433029	0.506004	0.463786
1131442	1	1	3	1	4	4	2	0.493162	0.549156	0.522858
1131443	1	1	3	1	4	4	3	0.526498	0.568297	0.572438
1131444	1	1	3	1	4	4	4	0.554753	0.598057	0.60951
1132111	1	1	3	2	1	1	1	0.0797433	0.124052	0.0469528
1132112	1	1	3	2	1	1	2	0.139877	0.167203	0.106025
1132113	1	1	3	2	1	1	3	0.173213	0.186344	0.155605
1132114	1	1	3	2	1	1	4	0.201468	0.216104	0.192677
1132121	1	1	3	2	1	2	1	0.131119	0.18196	0.109748
1132122	1	1	3	2	1	2	2	0.191252	0.225111	0.16882
1132123	1	1	3	2	1	2	3	0.224588	0.244252	0.2184
1132124	1	1	3	2	1	2	4	0.252843	0.274012	0.255473
1132131	1	1	3	2	1	3	1	0.201389	0.165122	0.218012
1132132	1	1	3	2	1	3	2	0.261522	0.208274	0.277084
1132133	1	1	3	2	1	3	3	0.294859	0.227414	0.326664
1132134	1	1	3	2	1	3	4	0.323113	0.257174	0.363736
1132141	1	1	3	2	1	4	1	0.246584	0.260071	0.234919
1132142	1	1	3	2	1	4	2	0.306717	0.303223	0.293991
1132143	1	1	3	2	1	4	3	0.340053	0.322363	0.34357
1132144	1	1	3	2	1	4	4	0.368308	0.352123	0.380643
1132211	1	1	3	2	2	1	1	0.129684	0.242069	0.116019
1132212	1	1	3	2	2	1	2	0.189817	0.285221	0.175091
1132213	1	1	3	2	2	1	3	0.223154	0.304361	0.224671
1132214	1	1	3	2	2	1	4	0.251408	0.334121	0.261743
1132221	1	1	3	2	2	2	1	0.181059	0.299977	0.178814
1132222	1	1	3	2	2	2	2	0.241193	0.343129	0.237886
1132223	1	1	3	2	2	2	3	0.274529	0.362269	0.287466
1132224	1	1	3	2	2	2	4	0.302784	0.39203	0.324539
1132231	1	1	3	2	2	3	1	0.25133	0.283139	0.287078
1132232	1	1	3	2	2	3	2	0.311463	0.326291	0.34615
1132233	1	1	3	2	2	3	3	0.344799	0.345432	0.39573
1132234	1	1	3	2	2	3	4	0.373054	0.375192	0.432802
1132241	1	1	3	2	2	4	1	0.296524	0.378088	0.303985
1132242	1	1	3	2	2	4	2	0.356658	0.42124	0.363057
1132243	1	1	3	2	2	4	3	0.389994	0.440381	0.412636
1132244	1	1	3	2	2	4	4	0.418248	0.470141	0.449709
1132311	1	1	3	2	3	1	1	0.204398	0.32184	0.210009
1132312	1	1	3	2	3	1	2	0.264531	0.364991	0.269081
1132313	1	1	3	2	3	1	3	0.297867	0.384132	0.318661
1132314	1	1	3	2	3	1	4	0.326122	0.413892	0.355733
1132321	1	1	3	2	3	2	1	0.255773	0.379748	0.272805
1132322	1	1	3	2	3	2	2	0.315906	0.422899	0.331877
1132323	1	1	3	2	3	2	3	0.349243	0.44204	0.381456
1132324	1	1	3	2	3	2	4	0.377497	0.4718	0.418529
1132331	1	1	3	2	3	3	1	0.326043	0.36291	0.381068
1132332	1	1	3	2	3	3	2	0.386177	0.406062	0.44014
1132333	1	1	3	2	3	3	3	0.419513	0.425202	0.48972
1132334	1	1	3	2	3	3	4	0.447768	0.454962	0.526792
1132341	1	1	3	2	3	4	1	0.371238	0.457859	0.397975
1132342	1	1	3	2	3	4	2	0.431371	0.501011	0.457047
1132343	1	1	3	2	3	4	3	0.464708	0.520151	0.506627
1132344	1	1	3	2	3	4	4	0.492962	0.549911	0.543699
1132411	1	1	3	2	4	1	1	0.26123	0.397008	0.25698
1132412	1	1	3	2	4	1	2	0.321363	0.440159	0.316052
1132413	1	1	3	2	4	1	3	0.3547	0.4593	0.365632
1132414	1	1	3	2	4	1	4	0.382954	0.48906	0.402704
1132421	1	1	3	2	4	2	1	0.312605	0.454916	0.319776
1132422	1	1	3	2	4	2	2	0.372739	0.498068	0.378848
1132423	1	1	3	2	4	2	3	0.406075	0.517208	0.428428
1132424	1	1	3	2	4	2	4	0.43433	0.546968	0.4655
1132431	1	1	3	2	4	3	1	0.382876	0.438078	0.428039
1132432	1	1	3	2	4	3	2	0.443009	0.48123	0.487111
1132433	1	1	3	2	4	3	3	0.476345	0.50037	0.536691
1132434	1	1	3	2	4	3	4	0.5046	0.53013	0.573764
1132441	1	1	3	2	4	4	1	0.42807	0.533027	0.444946
1132442	1	1	3	2	4	4	2	0.488204	0.576179	0.504018
1132443	1	1	3	2	4	4	3	0.52154	0.595319	0.553598
1132444	1	1	3	2	4	4	4	0.549795	0.62508	0.59067
1133111	1	1	3	3	1	1	1	0.137018	0.153505	0.104488
1133112	1	1	3	3	1	1	2	0.197151	0.196656	0.16356
1133113	1	1	3	3	1	1	3	0.230488	0.215797	0.21314
1133114	1	1	3	3	1	1	4	0.258742	0.245557	0.250212
1133121	1	1	3	3	1	2	1	0.188393	0.211413	0.167284
1133122	1	1	3	3	1	2	2	0.248527	0.254565	0.226356
1133123	1	1	3	3	1	2	3	0.281863	0.273705	0.275936
1133124	1	1	3	3	1	2	4	0.310118	0.303465	0.313008
1133131	1	1	3	3	1	3	1	0.258664	0.194575	0.275547
1133132	1	1	3	3	1	3	2	0.318797	0.237727	0.334619
1133133	1	1	3	3	1	3	3	0.352133	0.256867	0.384199
1133134	1	1	3	3	1	3	4	0.380388	0.286627	0.421271
1133141	1	1	3	3	1	4	1	0.303858	0.289524	0.292454
1133142	1	1	3	3	1	4	2	0.363992	0.332676	0.351526
1133143	1	1	3	3	1	4	3	0.397328	0.351816	0.401106
1133144	1	1	3	3	1	4	4	0.425582	0.381576	0.438178
1133211	1	1	3	3	2	1	1	0.186958	0.271522	0.173554
1133212	1	1	3	3	2	1	2	0.247092	0.314674	0.232626
1133213	1	1	3	3	2	1	3	0.280428	0.333814	0.282206
1133214	1	1	3	3	2	1	4	0.308683	0.363575	0.319278
1133221	1	1	3	3	2	2	1	0.238334	0.32943	0.23635
1133222	1	1	3	3	2	2	2	0.298467	0.372582	0.295422
1133223	1	1	3	3	2	2	3	0.331804	0.391722	0.345002
1133224	1	1	3	3	2	2	4	0.360058	0.421483	0.382074
1133231	1	1	3	3	2	3	1	0.308604	0.312592	0.344613
1133232	1	1	3	3	2	3	2	0.368737	0.355744	0.403685
1133233	1	1	3	3	2	3	3	0.402074	0.374885	0.453265
1133234	1	1	3	3	2	3	4	0.430328	0.404645	0.490337
1133241	1	1	3	3	2	4	1	0.353799	0.407541	0.36152
1133242	1	1	3	3	2	4	2	0.413932	0.450693	0.420592
1133243	1	1	3	3	2	4	3	0.447268	0.469834	0.470172
1133244	1	1	3	3	2	4	4	0.475523	0.499594	0.507244
1133311	1	1	3	3	3	1	1	0.261672	0.351293	0.267544
1133312	1	1	3	3	3	1	2	0.321806	0.394444	0.326616
1133313	1	1	3	3	3	1	3	0.355142	0.413585	0.376196
1133314	1	1	3	3	3	1	4	0.383396	0.443345	0.413268
1133321	1	1	3	3	3	2	1	0.313048	0.409201	0.33034
1133322	1	1	3	3	3	2	2	0.373181	0.452352	0.389412
1133323	1	1	3	3	3	2	3	0.406517	0.471493	0.438992
1133324	1	1	3	3	3	2	4	0.434772	0.501253	0.476064
1133331	1	1	3	3	3	3	1	0.383318	0.392363	0.438603
1133332	1	1	3	3	3	3	2	0.443451	0.435515	0.497675
1133333	1	1	3	3	3	3	3	0.476788	0.454655	0.547255
1133334	1	1	3	3	3	3	4	0.505042	0.484415	0.584328
1133341	1	1	3	3	3	4	1	0.428513	0.487312	0.45551
1133342	1	1	3	3	3	4	2	0.488646	0.530464	0.514582
1133343	1	1	3	3	3	4	3	0.521982	0.549604	0.564162
1133344	1	1	3	3	3	4	4	0.550237	0.579364	0.601234
1133411	1	1	3	3	4	1	1	0.318504	0.426461	0.314516
1133412	1	1	3	3	4	1	2	0.378638	0.469613	0.373588
1133413	1	1	3	3	4	1	3	0.411974	0.488753	0.423167
1133414	1	1	3	3	4	1	4	0.440229	0.518513	0.46024
1133421	1	1	3	3	4	2	1	0.36988	0.484369	0.377311
1133422	1	1	3	3	4	2	2	0.430013	0.527521	0.436383
1133423	1	1	3	3	4	2	3	0.46335	0.546661	0.485963
1133424	1	1	3	3	4	2	4	0.491604	0.576421	0.523035
1133431	1	1	3	3	4	3	1	0.44015	0.467531	0.485575
1133432	1	1	3	3	4	3	2	0.500283	0.510683	0.544647
1133433	1	1	3	3	4	3	3	0.53362	0.529823	0.594227
1133434	1	1	3	3	4	3	4	0.561874	0.559584	0.631299
1133441	1	1	3	3	4	4	1	0.485345	0.56248	0.502481
1133442	1	1	3	3	4	4	2	0.545478	0.605632	0.561553
1133443	1	1	3	3	4	4	3	0.578815	0.624772	0.611133
1133444	1	1	3	3	4	4	4	0.607069	0.654533	0.648206
1134111	1	1	3	4	1	1	1	0.166968	0.162308	0.117221
1134112	1	1	3	4	1	1	2	0.227101	0.20546	0.176293
1134113	1	1	3	4	1	1	3	0.260437	0.224601	0.225873
1134114	1	1	3	4	1	1	4	0.288692	0.254361	0.262945
1134121	1	1	3	4	1	2	1	0.218343	0.220217	0.180017
1134122	1	1	3	4	1	2	2	0.278476	0.263368	0.239088
1134123	1	1	3	4	1	2	3	0.311813	0.282509	0.288668
1134124	1	1	3	4	1	2	4	0.340067	0.312269	0.325741
1134131	1	1	3	4	1	3	1	0.288613	0.203379	0.28828
1134132	1	1	3	4	1	3	2	0.348747	0.24653	0.347352
1134133	1	1	3	4	1	3	3	0.382083	0.265671	0.396932
1134134	1	1	3	4	1	3	4	0.410338	0.295431	0.434004
1134141	1	1	3	4	1	4	1	0.333808	0.298328	0.305187
1134142	1	1	3	4	1	4	2	0.393941	0.341479	0.364259
1134143	1	1	3	4	1	4	3	0.427278	0.36062	0.413838
1134144	1	1	3	4	1	4	4	0.455532	0.39038	0.450911
1134211	1	1	3	4	2	1	1	0.216908	0.280326	0.186287
1134212	1	1	3	4	2	1	2	0.277041	0.323478	0.245359
1134213	1	1	3	4	2	1	3	0.310378	0.342618	0.294939
1134214	1	1	3	4	2	1	4	0.338632	0.372378	0.332011
1134221	1	1	3	4	2	2	1	0.268284	0.338234	0.249082
1134222	1	1	3	4	2	2	2	0.328417	0.381386	0.308154
1134223	1	1	3	4	2	2	3	0.361753	0.400526	0.357734
1134224	1	1	3	4	2	2	4	0.390008	0.430286	0.394807
1134231	1	1	3	4	2	3	1	0.338554	0.321396	0.357346
1134232	1	1	3	4	2	3	2	0.398687	0.364548	0.416418
1134233	1	1	3	4	2	3	3	0.432024	0.383688	0.465998
1134234	1	1	3	4	2	3	4	0.460278	0.413449	0.50307
1134241	1	1	3	4	2	4	1	0.383749	0.416345	0.374253
1134242	1	1	3	4	2	4	2	0.443882	0.459497	0.433325
1134243	1	1	3	4	2	4	3	0.477218	0.478637	0.482904
1134244	1	1	3	4	2	4	4	0.505473	0.508398	0.519977
1134311	1	1	3	4	3	1	1	0.291622	0.360096	0.280277
1134312	1	1	3	4	3	1	2	0.351755	0.403248	0.339349
1134313	1	1	3	4	3	1	3	0.385092	0.422389	0.388929
1134314	1	1	3	4	3	1	4	0.413346	0.452149	0.426001
1134321	1	1	3	4	3	2	1	0.342997	0.418004	0.343073
1134322	1	1	3	4	3	2	2	0.403131	0.461156	0.402145
1134323	1	1	3	4	3	2	3	0.436467	0.480297	0.451724
1134324	1	1	3	4	3	2	4	0.464722	0.510057	0.488797
1134331	1	1	3	4	3	3	1	0.413268	0.401167	0.451336
1134332	1	1	3	4	3	3	2	0.473401	0.444318	0.510408
1134333	1	1	3	4	3	3	3	0.506737	0.463459	0.559988
1134334	1	1	3	4	3	3	4	0.534992	0.493219	0.59706
1134341	1	1	3	4	3	4	1	0.458462	0.496116	0.468243
1134342	1	1	3	4	3	4	2	0.518596	0.539267	0.527315
1134343	1	1	3	4	3	4	3	0.551932	0.558408	0.576895
1134344	1	1	3	4	3	4	4	0.580187	0.588168	0.613967
1134411	1	1	3	4	4	1	1	0.348454	0.435265	0.327248
1134412	1	1	3	4	4	1	2	0.408588	0.478416	0.38632
1134413	1	1	3	4	4	1	3	0.441924	0.497557	0.4359
1134414	1	1	3	4	4	1	4	0.470178	0.527317	0.472972
1134421	1	1	3	4	4	2	1	0.39983	0.493173	0.390044
1134422	1	1	3	4	4	2	2	0.459963	0.536324	0.449116
1134423	1	1	3	4	4	2	3	0.493299	0.555465	0.498696
1134424	1	1	3	4	4	2	4	0.521554	0.585225	0.535768
1134431	1	1	3	4	4	3	1	0.4701	0.476335	0.498307
1134432	1	1	3	4	4	3	2	0.530233	0.519487	0.557379
1134433	1	1	3	4	4	3	3	0.56357	0.538627	0.606959
1134434	1	1	3	4	4	3	4	0.591824	0.568387	0.644032
1134441	1	1	3	4	4	4	1	0.515295	0.571284	0.515214
1134442	1	1	3	4	4	4	2	0.575428	0.614436	0.574286
1134443	1	1	3	4	4	4	3	0.608764	0.633576	0.623866
1134444	1	1	3	4	4	4	4	0.637019	0.663336	0.660938
1141111	1	1	4	1	1	1	1	0.144477	0.116312	0.10467
1141112	1	1	4	1	1	1	2	0.20461	0.159463	0.163742
1141113	1	1	4	1	1	1	3	0.237946	0.178604	0.213322
1141114	1	1	4	1	1	1	4	0.266201	0.208364	0.250394
1141121	1	1	4	1	1	2	1	0.195852	0.17422	0.167466
1141122	1	1	4	1	1	2	2	0.255985	0.217372	0.226538
1141123	1	1	4	1	1	2	3	0.289322	0.236512	0.276117
1141124	1	1	4	1	1	2	4	0.317576	0.266272	0.31319
1141131	1	1	4	1	1	3	1	0.266122	0.157382	0.275729
1141132	1	1	4	1	1	3	2	0.326256	0.200534	0.334801
1141133	1	1	4	1	1	3	3	0.359592	0.219674	0.384381
1141134	1	1	4	1	1	3	4	0.387847	0.249434	0.421453
1141141	1	1	4	1	1	4	1	0.311317	0.252331	0.292636
1141142	1	1	4	1	1	4	2	0.37145	0.295483	0.351708
1141143	1	1	4	1	1	4	3	0.404787	0.314623	0.401288
1141144	1	1	4	1	1	4	4	0.433041	0.344383	0.43836
1141211	1	1	4	1	2	1	1	0.194417	0.234329	0.173736
1141212	1	1	4	1	2	1	2	0.254551	0.277481	0.232808
1141213	1	1	4	1	2	1	3	0.287887	0.296621	0.282388
1141214	1	1	4	1	2	1	4	0.316141	0.326382	0.31946
1141221	1	1	4	1	2	2	1	0.245793	0.292237	0.236532
1141222	1	1	4	1	2	2	2	0.305926	0.335389	0.295604
1141223	1	1	4	1	2	2	3	0.339262	0.354529	0.345183
1141224	1	1	4	1	2	2	4	0.367517	0.38429	0.382256
1141231	1	1	4	1	2	3	1	0.316063	0.275399	0.344795
1141232	1	1	4	1	2	3	2	0.376196	0.318551	0.403867
1141233	1	1	4	1	2	3	3	0.409533	0.337692	0.453447
1141234	1	1	4	1	2	3	4	0.437787	0.367452	0.490519
1141241	1	1	4	1	2	4	1	0.361258	0.370348	0.361702
1141242	1	1	4	1	2	4	2	0.421391	0.4135	0.420774
1141243	1	1	4	1	2	4	3	0.454727	0.432641	0.470354
1141244	1	1	4	1	2	4	4	0.482982	0.462401	0.507426
1141311	1	1	4	1	3	1	1	0.269131	0.3141	0.267726
1141312	1	1	4	1	3	1	2	0.329264	0.357251	0.326798
1141313	1	1	4	1	3	1	3	0.362601	0.376392	0.376378
1141314	1	1	4	1	3	1	4	0.390855	0.406152	0.41345
1141321	1	1	4	1	3	2	1	0.320506	0.372008	0.330522
1141322	1	1	4	1	3	2	2	0.38064	0.415159	0.389594
1141323	1	1	4	1	3	2	3	0.413976	0.4343	0.439174
1141324	1	1	4	1	3	2	4	0.442231	0.46406	0.476246
1141331	1	1	4	1	3	3	1	0.390777	0.35517	0.438785
1141332	1	1	4	1	3	3	2	0.45091	0.398322	0.497857
1141333	1	1	4	1	3	3	3	0.484246	0.417462	0.547437
1141334	1	1	4	1	3	3	4	0.512501	0.447222	0.584509
1141341	1	1	4	1	3	4	1	0.435971	0.450119	0.455692
1141342	1	1	4	1	3	4	2	0.496105	0.493271	0.514764
1141343	1	1	4	1	3	4	3	0.529441	0.512411	0.564344
1141344	1	1	4	1	3	4	4	0.557696	0.542171	0.601416
1141411	1	1	4	1	4	1	1	0.325963	0.389268	0.314697
1141412	1	1	4	1	4	1	2	0.386097	0.43242	0.373769
1141413	1	1	4	1	4	1	3	0.419433	0.45156	0.423349
1141414	1	1	4	1	4	1	4	0.447688	0.48132	0.460421
1141421	1	1	4	1	4	2	1	0.377339	0.447176	0.377493
1141422	1	1	4	1	4	2	2	0.437472	0.490328	0.436565
1141423	1	1	4	1	4	2	3	0.470808	0.509468	0.486145
1141424	1	1	4	1	4	2	4	0.499063	0.539228	0.523217
1141431	1	1	4	1	4	3	1	0.447609	0.430338	0.485757
1141432	1	1	4	1	4	3	2	0.507742	0.47349	0.544829
1141433	1	1	4	1	4	3	3	0.541079	0.49263	0.594408
1141434	1	1	4	1	4	3	4	0.569333	0.52239	0.631481
1141441	1	1	4	1	4	4	1	0.492804	0.525287	0.502663
1141442	1	1	4	1	4	4	2	0.552937	0.568439	0.561735
1141443	1	1	4	1	4	4	3	0.586273	0.587579	0.611315
1141444	1	1	4	1	4	4	4	0.614528	0.61734	0.648387
1142111	1	1	4	2	1	1	1	0.139518	0.143334	0.0858302
1142112	1	1	4	2	1	1	2	0.199652	0.186486	0.144902
1142113	1	1	4	2	1	1	3	0.232988	0.205627	0.194482
1142114	1	1	4	2	1	1	4	0.261243	0.235387	0.231554
1142121	1	1	4	2	1	2	1	0.190894	0.201242	0.148626
1142122	1	1	4	2	1	2	2	0.251027	0.244394	0.207698
1142123	1	1	4	2	1	2	3	0.284364	0.263535	0.257278
1142124	1	1	4	2	1	2	4	0.312618	0.293295	0.29435
1142131	1	1	4	2	1	3	1	0.261164	0.184405	0.256889
1142132	1	1	4	2	1	3	2	0.321297	0.227556	0.315961
1142133	1	1	4	2	1	3	3	0.354634	0.246697	0.365541
1142134	1	1	4	2	1	3	4	0.382888	0.276457	0.402613
1142141	1	1	4	2	1	4	1	0.306359	0.279354	0.273796
1142142	1	1	4	2	1	4	2	0.366492	0.322505	0.332868
1142143	1	1	4	2	1	4	3	0.399829	0.341646	0.382448
1142144	1	1	4	2	1	4	4	0.428083	0.371406	0.41952
1142211	1	1	4	2	2	1	1	0.189459	0.261352	0.154896
1142212	1	1	4	2	2	1	2	0.249592	0.304504	0.213968
1142213	1	1	4	2	2	1	3	0.282929	0.323644	0.263548
1142214	1	1	4	2	2	1	4	0.311183	0.353404	0.30062
1142221	1	1	4	2	2	2	1	0.240834	0.31926	0.217692
1142222	1	1	4	2	2	2	2	0.300968	0.362412	0.276764
1142223	1	1	4	2	2	2	3	0.334304	0.381552	0.326344
1142224	1	1	4	2	2	2	4	0.362559	0.411312	0.363416
1142231	1	1	4	2	2	3	1	0.311105	0.302422	0.325955
1142232	1	1	4	2	2	3	2	0.371238	0.345574	0.385027
1142233	1	1	4	2	2	3	3	0.404574	0.364714	0.434607
1142234	1	1	4	2	2	3	4	0.432829	0.394474	0.471679
1142241	1	1	4	2	2	4	1	0.356299	0.397371	0.342862
1142242	1	1	4	2	2	4	2	0.416433	0.440523	0.401934
1142243	1	1	4	2	2	4	3	0.449769	0.459663	0.451514
1142244	1	1	4	2	2	4	4	0.478024	0.489424	0.488586
1142311	1	1	4	2	3	1	1	0.264173	0.341122	0.248886
1142312	1	1	4	2	3	1	2	0.324306	0.384274	0.307958
1142313	1	1	4	2	3	1	3	0.357642	0.403415	0.357538
1142314	1	1	4	2	3	1	4	0.385897	0.433175	0.39461
1142321	1	1	4	2	3	2	1	0.315548	0.39903	0.311682
1142322	1	1	4	2	3	2	2	0.375682	0.442182	0.370754
1142323	1	1	4	2	3	2	3	0.409018	0.461323	0.420334
1142324	1	1	4	2	3	2	4	0.437272	0.491083	0.457406
1142331	1	1	4	2	3	3	1	0.385818	0.382193	0.419946
1142332	1	1	4	2	3	3	2	0.445952	0.425344	0.479017
1142333	1	1	4	2	3	3	3	0.479288	0.444485	0.528597
1142334	1	1	4	2	3	3	4	0.507543	0.474245	0.56567
1142341	1	1	4	2	3	4	1	0.431013	0.477142	0.436852
1142342	1	1	4	2	3	4	2	0.491146	0.520293	0.495924
1142343	1	1	4	2	3	4	3	0.524483	0.539434	0.545504
1142344	1	1	4	2	3	4	4	0.552737	0.569194	0.582576
1142411	1	1	4	2	4	1	1	0.321005	0.41629	0.295858
1142412	1	1	4	2	4	1	2	0.381138	0.459442	0.35493
1142413	1	1	4	2	4	1	3	0.414475	0.478583	0.404509
1142414	1	1	4	2	4	1	4	0.442729	0.508343	0.441582
1142421	1	1	4	2	4	2	1	0.37238	0.474199	0.358653
1142422	1	1	4	2	4	2	2	0.432514	0.51735	0.417725
1142423	1	1	4	2	4	2	3	0.46585	0.536491	0.467305
1142424	1	1	4	2	4	2	4	0.494105	0.566251	0.504377
1142431	1	1	4	2	4	3	1	0.442651	0.457361	0.466917
1142432	1	1	4	2	4	3	2	0.502784	0.500512	0.525989
1142433	1	1	4	2	4	3	3	0.53612	0.519653	0.575569
1142434	1	1	4	2	4	3	4	0.564375	0.549413	0.612641
1142441	1	1	4	2	4	4	1	0.487845	0.55231	0.483823
1142442	1	1	4	2	4	4	2	0.547979	0.595462	0.542895
1142443	1	1	4	2	4	4	3	0.581315	0.614602	0.592475
1142444	1	1	4	2	4	4	4	0.60957	0.644362	0.629548
1143111	1	1	4	3	1	1	1	0.196793	0.172787	0.143366
1143112	1	1	4	3	1	1	2	0.256926	0.215939	0.202438
1143113	1	1	4	3	1	1	3	0.290263	0.23508	0.252017
1143114	1	1	4	3	1	1	4	0.318517	0.26484	0.28909
1143121	1	1	4	3	1	2	1	0.248168	0.230696	0.206161
1143122	1	1	4	3	1	2	2	0.308302	0.273847	0.265233
1143123	1	1	4	3	1	2	3	0.341638	0.292988	0.314813
1143124	1	1	4	3	1	2	4	0.369893	0.322748	0.351885
1143131	1	1	4	3	1	3	1	0.318439	0.213858	0.314425
1143132	1	1	4	3	1	3	2	0.378572	0.257009	0.373497
1143133	1	1	4	3	1	3	3	0.411908	0.27615	0.423077
1143134	1	1	4	3	1	3	4	0.440163	0.30591	0.460149
1143141	1	1	4	3	1	4	1	0.363633	0.308807	0.331331
1143142	1	1	4	3	1	4	2	0.423767	0.351959	0.390403
1143143	1	1	4	3	1	4	3	0.457103	0.371099	0.439983
1143144	1	1	4	3	1	4	4	0.485358	0.400859	0.477055
1143211	1	1	4	3	2	1	1	0.246734	0.290805	0.212432
1143212	1	1	4	3	2	1	2	0.306867	0.333957	0.271504
1143213	1	1	4	3	2	1	3	0.340203	0.353097	0.321083
1143214	1	1	4	3	2	1	4	0.368458	0.382857	0.358156
1143221	1	1	4	3	2	2	1	0.298109	0.348713	0.275227
1143222	1	1	4	3	2	2	2	0.358242	0.391865	0.334299
1143223	1	1	4	3	2	2	3	0.391579	0.411005	0.383879
1143224	1	1	4	3	2	2	4	0.419833	0.440765	0.420951
1143231	1	1	4	3	2	3	1	0.368379	0.331875	0.383491
1143232	1	1	4	3	2	3	2	0.428513	0.375027	0.442563
1143233	1	1	4	3	2	3	3	0.461849	0.394167	0.492143
1143234	1	1	4	3	2	3	4	0.490103	0.423928	0.529215
1143241	1	1	4	3	2	4	1	0.413574	0.426824	0.400397
1143242	1	1	4	3	2	4	2	0.473707	0.469976	0.459469
1143243	1	1	4	3	2	4	3	0.507044	0.489116	0.509049
1143244	1	1	4	3	2	4	4	0.535298	0.518877	0.546121
1143311	1	1	4	3	3	1	1	0.321447	0.370575	0.306422
1143312	1	1	4	3	3	1	2	0.381581	0.413727	0.365494
1143313	1	1	4	3	3	1	3	0.414917	0.432868	0.415073
1143314	1	1	4	3	3	1	4	0.443172	0.462628	0.452146
1143321	1	1	4	3	3	2	1	0.372823	0.428483	0.369217
1143322	1	1	4	3	3	2	2	0.432956	0.471635	0.428289
1143323	1	1	4	3	3	2	3	0.466292	0.490776	0.477869
1143324	1	1	4	3	3	2	4	0.494547	0.520536	0.514941
1143331	1	1	4	3	3	3	1	0.443093	0.411646	0.477481
1143332	1	1	4	3	3	3	2	0.503226	0.454797	0.536553
1143333	1	1	4	3	3	3	3	0.536563	0.473938	0.586133
1143334	1	1	4	3	3	3	4	0.564817	0.503698	0.623205
1143341	1	1	4	3	3	4	1	0.488288	0.506595	0.494388
1143342	1	1	4	3	3	4	2	0.548421	0.549746	0.553459
1143343	1	1	4	3	3	4	3	0.581757	0.568887	0.603039
1143344	1	1	4	3	3	4	4	0.610012	0.598647	0.640112
1143411	1	1	4	3	4	1	1	0.37828	0.445744	0.353393
1143412	1	1	4	3	4	1	2	0.438413	0.488895	0.412465
1143413	1	1	4	3	4	1	3	0.471749	0.508036	0.462045
1143414	1	1	4	3	4	1	4	0.500004	0.537796	0.499117
1143421	1	1	4	3	4	2	1	0.429655	0.503652	0.416189
1143422	1	1	4	3	4	2	2	0.489788	0.546803	0.475261
1143423	1	1	4	3	4	2	3	0.523125	0.565944	0.524841
1143424	1	1	4	3	4	2	4	0.551379	0.595704	0.561913
1143431	1	1	4	3	4	3	1	0.499925	0.486814	0.524452
1143432	1	1	4	3	4	3	2	0.560059	0.529966	0.583524
1143433	1	1	4	3	4	3	3	0.593395	0.549106	0.633104
1143434	1	1	4	3	4	3	4	0.62165	0.578866	0.670176
1143441	1	1	4	3	4	4	1	0.54512	0.581763	0.541359
1143442	1	1	4	3	4	4	2	0.605253	0.624915	0.600431
1143443	1	1	4	3	4	4	3	0.63859	0.644055	0.650011
1143444	1	1	4	3	4	4	4	0.666844	0.673815	0.687083
1144111	1	1	4	4	1	1	1	0.226743	0.181591	0.156098
1144112	1	1	4	4	1	1	2	0.286876	0.224743	0.21517
1144113	1	1	4	4	1	1	3	0.320212	0.243884	0.26475
1144114	1	1	4	4	1	1	4	0.348467	0.273644	0.301822
1144121	1	1	4	4	1	2	1	0.278118	0.239499	0.218894
1144122	1	1	4	4	1	2	2	0.338251	0.282651	0.277966
1144123	1	1	4	4	1	2	3	0.371588	0.301792	0.327546
1144124	1	1	4	4	1	2	4	0.399842	0.331552	0.364618
1144131	1	1	4	4	1	3	1	0.348388	0.222661	0.327157
1144132	1	1	4	4	1	3	2	0.408522	0.265813	0.386229
1144133	1	1	4	4	1	3	3	0.441858	0.284954	0.435809
1144134	1	1	4	4	1	3	4	0.470113	0.314714	0.472881
1144141	1	1	4	4	1	4	1	0.393583	0.317611	0.344064
1144142	1	1	4	4	1	4	2	0.453716	0.360762	0.403136
1144143	1	1	4	4	1	4	3	0.487053	0.379903	0.452716
1144144	1	1	4	4	1	4	4	0.515307	0.409663	0.489788
1144211	1	1	4	4	2	1	1	0.276683	0.299609	0.225164
1144212	1	1	4	4	2	1	2	0.336817	0.34276	0.284236
1144213	1	1	4	4	2	1	3	0.370153	0.361901	0.333816
1144214	1	1	4	4	2	1	4	0.398408	0.391661	0.370888
1144221	1	1	4	4	2	2	1	0.328059	0.357517	0.28796
1144222	1	1	4	4	2	2	2	0.388192	0.400668	0.347032
1144223	1	1	4	4	2	2	3	0.421528	0.419809	0.396612
1144224	1	1	4	4	2	2	4	0.449783	0.449569	0.433684
1144231	1	1	4	4	2	3	1	0.398329	0.340679	0.396223
1144232	1	1	4	4	2	3	2	0.458462	0.383831	0.455295
1144233	1	1	4	4	2	3	3	0.491799	0.402971	0.504875
1144234	1	1	4	4	2	3	4	0.520053	0.432731	0.541947
1144241	1	1	4	4	2	4	1	0.443524	0.435628	0.41313
1144242	1	1	4	4	2	4	2	0.503657	0.47878	0.472202
1144243	1	1	4	4	2	4	3	0.536993	0.49792	0.521782
1144244	1	1	4	4	2	4	4	0.565248	0.52768	0.558854
1144311	1	1	4	4	3	1	1	0.351397	0.379379	0.319154
1144312	1	1	4	4	3	1	2	0.41153	0.422531	0.378226
1144313	1	1	4	4	3	1	3	0.444867	0.441671	0.427806
1144314	1	1	4	4	3	1	4	0.473121	0.471432	0.464878
1144321	1	1	4	4	3	2	1	0.402773	0.437287	0.38195
1144322	1	1	4	4	3	2	2	0.462906	0.480439	0.441022
1144323	1	1	4	4	3	2	3	0.496242	0.49958	0.490602
1144324	1	1	4	4	3	2	4	0.524497	0.52934	0.527674
1144331	1	1	4	4	3	3	1	0.473043	0.420449	0.490214
1144332	1	1	4	4	3	3	2	0.533176	0.463601	0.549286
1144333	1	1	4	4	3	3	3	0.566512	0.482742	0.598865
1144334	1	1	4	4	3	3	4	0.594767	0.512502	0.635938
1144341	1	1	4	4	3	4	1	0.518237	0.515398	0.50712
1144342	1	1	4	4	3	4	2	0.578371	0.55855	0.566192
1144343	1	1	4	4	3	4	3	0.611707	0.577691	0.615772
1144344	1	1	4	4	3	4	4	0.639962	0.607451	0.652844
1144411	1	1	4	4	4	1	1	0.408229	0.454547	0.366126
1144412	1	1	4	4	4	1	2	0.468363	0.497699	0.425198
1144413	1	1	4	4	4	1	3	0.501699	0.51684	0.474777
1144414	1	1	4	4	4	1	4	0.529954	0.5466	0.51185
1144421	1	1	4	4	4	2	1	0.459605	0.512455	0.428921
1144422	1	1	4	4	4	2	2	0.519738	0.555607	0.487993
1144423	1	1	4	4	4	2	3	0.553074	0.574748	0.537573
1144424	1	1	4	4	4	2	4	0.581329	0.604508	0.574645
1144431	1	1	4	4	4	3	1	0.529875	0.495618	0.537185
1144432	1	1	4	4	4	3	2	0.590008	0.538769	0.596257
1144433	1	1	4	4	4	3	3	0.623345	0.55791	0.645837
1144434	1	1	4	4	4	3	4	0.651599	0.58767	0.682909
1144441	1	1	4	4	4	4	1	0.57507	0.590567	0.554091
1144442	1	1	4	4	4	4	2	0.635203	0.633718	0.613163
1144443	1	1	4	4	4	4	3	0.668539	0.652859	0.662743
1144444	1	1	4	4	4	4	4	0.696794	0.682619	0.699816
1211111	1	2	1	1	1	1	1	0.0472151	0.0809521	0.0358951
1211112	1	2	1	1	1	1	2	0.107348	0.124104	0.0949671
1211113	1	2	1	1	1	1	3	0.140685	0.143244	0.144547
1211114	1	2	1	1	1	1	4	0.168939	0.173005	0.181619
1211121	1	2	1	1	1	2	1	0.0985906	0.13886	0.0986908
1211122	1	2	1	1	1	2	2	0.158724	0.182012	0.157763
1211123	1	2	1	1	1	2	3	0.19206	0.201152	0.207343
1211124	1	2	1	1	1	2	4	0.220315	0.230913	0.244415
1211131	1	2	1	1	1	3	1	0.168861	0.122022	0.206954
1211132	1	2	1	1	1	3	2	0.228994	0.165174	0.266026
1211133	1	2	1	1	1	3	3	0.26233	0.184315	0.315606
1211134	1	2	1	1	1	3	4	0.290585	0.214075	0.352678
1211141	1	2	1	1	1	4	1	0.214055	0.216971	0.223861
1211142	1	2	1	1	1	4	2	0.274189	0.260123	0.282933
1211143	1	2	1	1	1	4	3	0.307525	0.279264	0.332513
1211144	1	2	1	1	1	4	4	0.33578	0.309024	0.369585
1211211	1	2	1	1	2	1	1	0.0971557	0.198969	0.104961
1211212	1	2	1	1	2	1	2	0.157289	0.242121	0.164033
1211213	1	2	1	1	2	1	3	0.190625	0.261262	0.213613
1211214	1	2	1	1	2	1	4	0.21888	0.291022	0.250685
1211221	1	2	1	1	2	2	1	0.148531	0.256878	0.167757
1211222	1	2	1	1	2	2	2	0.208664	0.300029	0.226829
1211223	1	2	1	1	2	2	3	0.242001	0.31917	0.276409
1211224	1	2	1	1	2	2	4	0.270255	0.34893	0.313481
1211231	1	2	1	1	2	3	1	0.218801	0.24004	0.27602
1211232	1	2	1	1	2	3	2	0.278935	0.283191	0.335092
1211233	1	2	1	1	2	3	3	0.312271	0.302332	0.384672
1211234	1	2	1	1	2	3	4	0.340526	0.332092	0.421744
1211241	1	2	1	1	2	4	1	0.263996	0.334989	0.292927
1211242	1	2	1	1	2	4	2	0.324129	0.37814	0.351999
1211243	1	2	1	1	2	4	3	0.357466	0.397281	0.401579
1211244	1	2	1	1	2	4	4	0.38572	0.427041	0.438651
1211311	1	2	1	1	3	1	1	0.171869	0.27874	0.198951
1211312	1	2	1	1	3	1	2	0.232003	0.321892	0.258023
1211313	1	2	1	1	3	1	3	0.265339	0.341032	0.307603
1211314	1	2	1	1	3	1	4	0.293594	0.370792	0.344675
1211321	1	2	1	1	3	2	1	0.223245	0.336648	0.261747
1211322	1	2	1	1	3	2	2	0.283378	0.3798	0.320819
1211323	1	2	1	1	3	2	3	0.316715	0.39894	0.370399
1211324	1	2	1	1	3	2	4	0.344969	0.428701	0.407471
1211331	1	2	1	1	3	3	1	0.293515	0.31981	0.37001
1211332	1	2	1	1	3	3	2	0.353648	0.362962	0.429082
1211333	1	2	1	1	3	3	3	0.386985	0.382103	0.478662
1211334	1	2	1	1	3	3	4	0.415239	0.411863	0.515735
1211341	1	2	1	1	3	4	1	0.33871	0.414759	0.386917
1211342	1	2	1	1	3	4	2	0.398843	0.457911	0.445989
1211343	1	2	1	1	3	4	3	0.43218	0.477052	0.495569
1211344	1	2	1	1	3	4	4	0.460434	0.506812	0.532641
1211411	1	2	1	1	4	1	1	0.228702	0.353908	0.245923
1211412	1	2	1	1	4	1	2	0.288835	0.39706	0.304995
1211413	1	2	1	1	4	1	3	0.322171	0.4162	0.354574
1211414	1	2	1	1	4	1	4	0.350426	0.445961	0.391647
1211421	1	2	1	1	4	2	1	0.280077	0.411816	0.308718
1211422	1	2	1	1	4	2	2	0.340211	0.454968	0.36779
1211423	1	2	1	1	4	2	3	0.373547	0.474109	0.41737
1211424	1	2	1	1	4	2	4	0.401801	0.503869	0.454442
1211431	1	2	1	1	4	3	1	0.350347	0.394978	0.416982
1211432	1	2	1	1	4	3	2	0.410481	0.43813	0.476054
1211433	1	2	1	1	4	3	3	0.443817	0.457271	0.525634
1211434	1	2	1	1	4	3	4	0.472072	0.487031	0.562706
1211441	1	2	1	1	4	4	1	0.395542	0.489927	0.433888
1211442	1	2	1	1	4	4	2	0.455675	0.533079	0.49296
1211443	1	2	1	1	4	4	3	0.489012	0.55222	0.54254
1211444	1	2	1	1	4	4	4	0.517266	0.58198	0.579612
1212111	1	2	1	2	1	1	1	0.0422568	0.107975	0.0170553
1212112	1	2	1	2	1	1	2	0.10239	0.151127	0.0761273
1212113	1	2	1	2	1	1	3	0.135727	0.170267	0.125707
1212114	1	2	1	2	1	1	4	0.163981	0.200027	0.162779
1212121	1	2	1	2	1	2	1	0.0936323	0.165883	0.0798511
1212122	1	2	1	2	1	2	2	0.153766	0.209035	0.138923
1212123	1	2	1	2	1	2	3	0.187102	0.228175	0.188503
1212124	1	2	1	2	1	2	4	0.215357	0.257935	0.225575
1212131	1	2	1	2	1	3	1	0.163903	0.149045	0.188115
1212132	1	2	1	2	1	3	2	0.224036	0.192197	0.247187
1212133	1	2	1	2	1	3	3	0.257372	0.211337	0.296766
1212134	1	2	1	2	1	3	4	0.285627	0.241098	0.333839
1212141	1	2	1	2	1	4	1	0.209097	0.243994	0.205021
1212142	1	2	1	2	1	4	2	0.269231	0.287146	0.264093
1212143	1	2	1	2	1	4	3	0.302567	0.306286	0.313673
1212144	1	2	1	2	1	4	4	0.330821	0.336047	0.350745
1212211	1	2	1	2	2	1	1	0.0921974	0.225992	0.0861213
1212212	1	2	1	2	2	1	2	0.152331	0.269144	0.145193
1212213	1	2	1	2	2	1	3	0.185667	0.288284	0.194773
1212214	1	2	1	2	2	1	4	0.213922	0.318045	0.231845
1212221	1	2	1	2	2	2	1	0.143573	0.2839	0.148917
1212222	1	2	1	2	2	2	2	0.203706	0.327052	0.207989
1212223	1	2	1	2	2	2	3	0.237043	0.346193	0.257569
1212224	1	2	1	2	2	2	4	0.265297	0.375953	0.294641
1212231	1	2	1	2	2	3	1	0.213843	0.267062	0.257181
1212232	1	2	1	2	2	3	2	0.273976	0.310214	0.316253
1212233	1	2	1	2	2	3	3	0.307313	0.329355	0.365832
1212234	1	2	1	2	2	3	4	0.335567	0.359115	0.402905
1212241	1	2	1	2	2	4	1	0.259038	0.362011	0.274087
1212242	1	2	1	2	2	4	2	0.319171	0.405163	0.333159
1212243	1	2	1	2	2	4	3	0.352507	0.424304	0.382739
1212244	1	2	1	2	2	4	4	0.380762	0.454064	0.419811
1212311	1	2	1	2	3	1	1	0.166911	0.305763	0.180111
1212312	1	2	1	2	3	1	2	0.227045	0.348914	0.239183
1212313	1	2	1	2	3	1	3	0.260381	0.368055	0.288763
1212314	1	2	1	2	3	1	4	0.288635	0.397815	0.325836
1212321	1	2	1	2	3	2	1	0.218287	0.363671	0.242907
1212322	1	2	1	2	3	2	2	0.27842	0.406823	0.301979
1212323	1	2	1	2	3	2	3	0.311756	0.425963	0.351559
1212324	1	2	1	2	3	2	4	0.340011	0.455723	0.388631
1212331	1	2	1	2	3	3	1	0.288557	0.346833	0.351171
1212332	1	2	1	2	3	3	2	0.34869	0.389985	0.410243
1212333	1	2	1	2	3	3	3	0.382027	0.409125	0.459822
1212334	1	2	1	2	3	3	4	0.410281	0.438885	0.496895
1212341	1	2	1	2	3	4	1	0.333752	0.441782	0.368077
1212342	1	2	1	2	3	4	2	0.393885	0.484934	0.427149
1212343	1	2	1	2	3	4	3	0.427221	0.504074	0.476729
1212344	1	2	1	2	3	4	4	0.455476	0.533835	0.513801
1212411	1	2	1	2	4	1	1	0.223743	0.380931	0.227083
1212412	1	2	1	2	4	1	2	0.283877	0.424083	0.286155
1212413	1	2	1	2	4	1	3	0.317213	0.443223	0.335735
1212414	1	2	1	2	4	1	4	0.345468	0.472983	0.372807
1212421	1	2	1	2	4	2	1	0.275119	0.438839	0.289879
1212422	1	2	1	2	4	2	2	0.335252	0.481991	0.348951
1212423	1	2	1	2	4	2	3	0.368589	0.501131	0.39853
1212424	1	2	1	2	4	2	4	0.396843	0.530891	0.435603
1212431	1	2	1	2	4	3	1	0.345389	0.422001	0.398142
1212432	1	2	1	2	4	3	2	0.405522	0.465153	0.457214
1212433	1	2	1	2	4	3	3	0.438859	0.484293	0.506794
1212434	1	2	1	2	4	3	4	0.467113	0.514054	0.543866
1212441	1	2	1	2	4	4	1	0.390584	0.51695	0.415049
1212442	1	2	1	2	4	4	2	0.450717	0.560102	0.474121
1212443	1	2	1	2	4	4	3	0.484054	0.579243	0.5237
1212444	1	2	1	2	4	4	4	0.512308	0.609003	0.560773
1213111	1	2	1	3	1	1	1	0.0995314	0.137428	0.0745907
1213112	1	2	1	3	1	1	2	0.159665	0.18058	0.133663
1213113	1	2	1	3	1	1	3	0.193001	0.19972	0.183243
1213114	1	2	1	3	1	1	4	0.221256	0.22948	0.220315
1213121	1	2	1	3	1	2	1	0.150907	0.195336	0.137386
1213122	1	2	1	3	1	2	2	0.21104	0.238488	0.196458
1213123	1	2	1	3	1	2	3	0.244377	0.257628	0.246038
1213124	1	2	1	3	1	2	4	0.272631	0.287388	0.283111
1213131	1	2	1	3	1	3	1	0.221177	0.178498	0.24565
1213132	1	2	1	3	1	3	2	0.28131	0.22165	0.304722
1213133	1	2	1	3	1	3	3	0.314647	0.24079	0.354302
1213134	1	2	1	3	1	3	4	0.342901	0.270551	0.391374
1213141	1	2	1	3	1	4	1	0.266372	0.273447	0.262557
1213142	1	2	1	3	1	4	2	0.326505	0.316599	0.321629
1213143	1	2	1	3	1	4	3	0.359842	0.33574	0.371208
1213144	1	2	1	3	1	4	4	0.388096	0.3655	0.408281
1213211	1	2	1	3	2	1	1	0.149472	0.255445	0.143657
1213212	1	2	1	3	2	1	2	0.209605	0.298597	0.202729
1213213	1	2	1	3	2	1	3	0.242942	0.317738	0.252309
1213214	1	2	1	3	2	1	4	0.271196	0.347498	0.289381
1213221	1	2	1	3	2	2	1	0.200847	0.313353	0.206452
1213222	1	2	1	3	2	2	2	0.260981	0.356505	0.265524
1213223	1	2	1	3	2	2	3	0.294317	0.375646	0.315104
1213224	1	2	1	3	2	2	4	0.322572	0.405406	0.352177
1213231	1	2	1	3	2	3	1	0.271118	0.296515	0.314716
1213232	1	2	1	3	2	3	2	0.331251	0.339667	0.373788
1213233	1	2	1	3	2	3	3	0.364587	0.358808	0.423368
1213234	1	2	1	3	2	3	4	0.392842	0.388568	0.46044
1213241	1	2	1	3	2	4	1	0.316312	0.391465	0.331623
1213242	1	2	1	3	2	4	2	0.376446	0.434616	0.390695
1213243	1	2	1	3	2	4	3	0.409782	0.453757	0.440274
1213244	1	2	1	3	2	4	4	0.438037	0.483517	0.477347
1213311	1	2	1	3	3	1	1	0.224186	0.335216	0.237647
1213312	1	2	1	3	3	1	2	0.284319	0.378368	0.296719
1213313	1	2	1	3	3	1	3	0.317655	0.397508	0.346299
1213314	1	2	1	3	3	1	4	0.34591	0.427268	0.383371
1213321	1	2	1	3	3	2	1	0.275561	0.393124	0.300443
1213322	1	2	1	3	3	2	2	0.335695	0.436276	0.359515
1213323	1	2	1	3	3	2	3	0.369031	0.455416	0.409094
1213324	1	2	1	3	3	2	4	0.397285	0.485176	0.446167
1213331	1	2	1	3	3	3	1	0.345831	0.376286	0.408706
1213332	1	2	1	3	3	3	2	0.405965	0.419438	0.467778
1213333	1	2	1	3	3	3	3	0.439301	0.438578	0.517358
1213334	1	2	1	3	3	3	4	0.467556	0.468339	0.55443
1213341	1	2	1	3	3	4	1	0.391026	0.471235	0.425613
1213342	1	2	1	3	3	4	2	0.451159	0.514387	0.484685
1213343	1	2	1	3	3	4	3	0.484496	0.533527	0.534264
1213344	1	2	1	3	3	4	4	0.51275	0.563288	0.571337
1213411	1	2	1	3	4	1	1	0.281018	0.410384	0.284618
1213412	1	2	1	3	4	1	2	0.341151	0.453536	0.34369
1213413	1	2	1	3	4	1	3	0.374488	0.472676	0.39327
1213414	1	2	1	3	4	1	4	0.402742	0.502436	0.430342
1213421	1	2	1	3	4	2	1	0.332393	0.468292	0.347414
1213422	1	2	1	3	4	2	2	0.392527	0.511444	0.406486
1213423	1	2	1	3	4	2	3	0.425863	0.530584	0.456066
1213424	1	2	1	3	4	2	4	0.454118	0.560345	0.493138
1213431	1	2	1	3	4	3	1	0.402664	0.451454	0.455677
1213432	1	2	1	3	4	3	2	0.462797	0.494606	0.514749
1213433	1	2	1	3	4	3	3	0.496133	0.513747	0.564329
1213434	1	2	1	3	4	3	4	0.524388	0.543507	0.601401
1213441	1	2	1	3	4	4	1	0.447858	0.546403	0.472584
1213442	1	2	1	3	4	4	2	0.507992	0.589555	0.531656
1213443	1	2	1	3	4	4	3	0.541328	0.608696	0.581236
1213444	1	2	1	3	4	4	4	0.569583	0.638456	0.618308
1214111	1	2	1	4	1	1	1	0.129481	0.146232	0.0873234
1214112	1	2	1	4	1	1	2	0.189614	0.189383	0.146395
1214113	1	2	1	4	1	1	3	0.222951	0.208524	0.195975
1214114	1	2	1	4	1	1	4	0.251205	0.238284	0.233047
1214121	1	2	1	4	1	2	1	0.180857	0.20414	0.150119
1214122	1	2	1	4	1	2	2	0.24099	0.247291	0.209191
1214123	1	2	1	4	1	2	3	0.274326	0.266432	0.258771
1214124	1	2	1	4	1	2	4	0.302581	0.296192	0.295843
1214131	1	2	1	4	1	3	1	0.251127	0.187302	0.258383
1214132	1	2	1	4	1	3	2	0.31126	0.230454	0.317455
1214133	1	2	1	4	1	3	3	0.344597	0.249594	0.367034
1214134	1	2	1	4	1	3	4	0.372851	0.279354	0.404107
1214141	1	2	1	4	1	4	1	0.296322	0.282251	0.275289
1214142	1	2	1	4	1	4	2	0.356455	0.325403	0.334361
1214143	1	2	1	4	1	4	3	0.389791	0.344543	0.383941
1214144	1	2	1	4	1	4	4	0.418046	0.374303	0.421013
1214211	1	2	1	4	2	1	1	0.179422	0.264249	0.156389
1214212	1	2	1	4	2	1	2	0.239555	0.307401	0.215461
1214213	1	2	1	4	2	1	3	0.272891	0.326541	0.265041
1214214	1	2	1	4	2	1	4	0.301146	0.356302	0.302113
1214221	1	2	1	4	2	2	1	0.230797	0.322157	0.219185
1214222	1	2	1	4	2	2	2	0.29093	0.365309	0.278257
1214223	1	2	1	4	2	2	3	0.324267	0.384449	0.327837
1214224	1	2	1	4	2	2	4	0.352521	0.41421	0.364909
1214231	1	2	1	4	2	3	1	0.301067	0.305319	0.327449
1214232	1	2	1	4	2	3	2	0.361201	0.348471	0.386521
1214233	1	2	1	4	2	3	3	0.394537	0.367612	0.4361
1214234	1	2	1	4	2	3	4	0.422792	0.397372	0.473173
1214241	1	2	1	4	2	4	1	0.346262	0.400268	0.344355
1214242	1	2	1	4	2	4	2	0.406395	0.44342	0.403427
1214243	1	2	1	4	2	4	3	0.439732	0.462561	0.453007
1214244	1	2	1	4	2	4	4	0.467986	0.492321	0.490079
1214311	1	2	1	4	3	1	1	0.254135	0.34402	0.25038
1214312	1	2	1	4	3	1	2	0.314269	0.387171	0.309451
1214313	1	2	1	4	3	1	3	0.347605	0.406312	0.359031
1214314	1	2	1	4	3	1	4	0.37586	0.436072	0.396104
1214321	1	2	1	4	3	2	1	0.305511	0.401928	0.313175
1214322	1	2	1	4	3	2	2	0.365644	0.445079	0.372247
1214323	1	2	1	4	3	2	3	0.398981	0.46422	0.421827
1214324	1	2	1	4	3	2	4	0.427235	0.49398	0.458899
1214331	1	2	1	4	3	3	1	0.375781	0.38509	0.421439
1214332	1	2	1	4	3	3	2	0.435914	0.428242	0.480511
1214333	1	2	1	4	3	3	3	0.469251	0.447382	0.530091
1214334	1	2	1	4	3	3	4	0.497505	0.477142	0.567163
1214341	1	2	1	4	3	4	1	0.420976	0.480039	0.438345
1214342	1	2	1	4	3	4	2	0.481109	0.523191	0.497417
1214343	1	2	1	4	3	4	3	0.514446	0.542331	0.546997
1214344	1	2	1	4	3	4	4	0.5427	0.572091	0.584069
1214411	1	2	1	4	4	1	1	0.310968	0.419188	0.297351
1214412	1	2	1	4	4	1	2	0.371101	0.462339	0.356423
1214413	1	2	1	4	4	1	3	0.404437	0.48148	0.406003
1214414	1	2	1	4	4	1	4	0.432692	0.51124	0.443075
1214421	1	2	1	4	4	2	1	0.362343	0.477096	0.360147
1214422	1	2	1	4	4	2	2	0.422477	0.520248	0.419219
1214423	1	2	1	4	4	2	3	0.455813	0.539388	0.468798
1214424	1	2	1	4	4	2	4	0.484067	0.569148	0.505871
1214431	1	2	1	4	4	3	1	0.432613	0.460258	0.46841
1214432	1	2	1	4	4	3	2	0.492747	0.50341	0.527482
1214433	1	2	1	4	4	3	3	0.526083	0.52255	0.577062
1214434	1	2	1	4	4	3	4	0.554338	0.55231	0.614134
1214441	1	2	1	4	4	4	1	0.477808	0.555207	0.485317
1214442	1	2	1	4	4	4	2	0.537941	0.598359	0.544389
1214443	1	2	1	4	4	4	3	0.571278	0.617499	0.593968
1214444	1	2	1	4	4	4	4	0.599532	0.64726	0.631041
1221111	1	2	2	1	1	1	1	0.0757826	0.118916	0.0505567
1221112	1	2	2	1	1	1	2	0.135916	0.162067	0.109629
1221113	1	2	2	1	1	1	3	0.169252	0.181208	0.159208
1221114	1	2	2	1	1	1	4	0.197507	0.210968	0.196281
1221121	1	2	2	1	1	2	1	0.127158	0.176824	0.113352
1221122	1	2	2	1	1	2	2	0.187291	0.219976	0.172424
1221123	1	2	2	1	1	2	3	0.220628	0.239116	0.222004
1221124	1	2	2	1	1	2	4	0.248882	0.268876	0.259077
1221131	1	2	2	1	1	3	1	0.197428	0.159986	0.221616
1221132	1	2	2	1	1	3	2	0.257562	0.203138	0.280688
1221133	1	2	2	1	1	3	3	0.290898	0.222278	0.330268
1221134	1	2	2	1	1	3	4	0.319153	0.252038	0.36734
1221141	1	2	2	1	1	4	1	0.242623	0.254935	0.238523
1221142	1	2	2	1	1	4	2	0.302756	0.298087	0.297595
1221143	1	2	2	1	1	4	3	0.336093	0.317227	0.347174
1221144	1	2	2	1	1	4	4	0.364347	0.346988	0.384247
1221211	1	2	2	1	2	1	1	0.125723	0.236933	0.119623
1221212	1	2	2	1	2	1	2	0.185856	0.280085	0.178695
1221213	1	2	2	1	2	1	3	0.219193	0.299225	0.228274
1221214	1	2	2	1	2	1	4	0.247447	0.328986	0.265347
1221221	1	2	2	1	2	2	1	0.177099	0.294841	0.182418
1221222	1	2	2	1	2	2	2	0.237232	0.337993	0.24149
1221223	1	2	2	1	2	2	3	0.270568	0.357133	0.29107
1221224	1	2	2	1	2	2	4	0.298823	0.386894	0.328143
1221231	1	2	2	1	2	3	1	0.247369	0.278003	0.290682
1221232	1	2	2	1	2	3	2	0.307502	0.321155	0.349754
1221233	1	2	2	1	2	3	3	0.340839	0.340296	0.399334
1221234	1	2	2	1	2	3	4	0.369093	0.370056	0.436406
1221241	1	2	2	1	2	4	1	0.292564	0.372952	0.307589
1221242	1	2	2	1	2	4	2	0.352697	0.416104	0.366661
1221243	1	2	2	1	2	4	3	0.386033	0.435245	0.41624
1221244	1	2	2	1	2	4	4	0.414288	0.465005	0.453313
1221311	1	2	2	1	3	1	1	0.200437	0.316704	0.213613
1221312	1	2	2	1	3	1	2	0.26057	0.359855	0.272685
1221313	1	2	2	1	3	1	3	0.293907	0.378996	0.322265
1221314	1	2	2	1	3	1	4	0.322161	0.408756	0.359337
1221321	1	2	2	1	3	2	1	0.251812	0.374612	0.276409
1221322	1	2	2	1	3	2	2	0.311946	0.417763	0.335481
1221323	1	2	2	1	3	2	3	0.345282	0.436904	0.38506
1221324	1	2	2	1	3	2	4	0.373537	0.466664	0.422133
1221331	1	2	2	1	3	3	1	0.322083	0.357774	0.384672
1221332	1	2	2	1	3	3	2	0.382216	0.400926	0.443744
1221333	1	2	2	1	3	3	3	0.415552	0.420066	0.493324
1221334	1	2	2	1	3	3	4	0.443807	0.449826	0.530396
1221341	1	2	2	1	3	4	1	0.367277	0.452723	0.401579
1221342	1	2	2	1	3	4	2	0.427411	0.495875	0.460651
1221343	1	2	2	1	3	4	3	0.460747	0.515015	0.51023
1221344	1	2	2	1	3	4	4	0.489002	0.544775	0.547303
1221411	1	2	2	1	4	1	1	0.257269	0.391872	0.260584
1221412	1	2	2	1	4	1	2	0.317403	0.435024	0.319656
1221413	1	2	2	1	4	1	3	0.350739	0.454164	0.369236
1221414	1	2	2	1	4	1	4	0.378993	0.483924	0.406308
1221421	1	2	2	1	4	2	1	0.308645	0.44978	0.32338
1221422	1	2	2	1	4	2	2	0.368778	0.492932	0.382452
1221423	1	2	2	1	4	2	3	0.402114	0.512072	0.432032
1221424	1	2	2	1	4	2	4	0.430369	0.541832	0.469104
1221431	1	2	2	1	4	3	1	0.378915	0.432942	0.431643
1221432	1	2	2	1	4	3	2	0.439048	0.476094	0.490715
1221433	1	2	2	1	4	3	3	0.472385	0.495234	0.540295
1221434	1	2	2	1	4	3	4	0.500639	0.524995	0.577367
1221441	1	2	2	1	4	4	1	0.42411	0.527891	0.44855
1221442	1	2	2	1	4	4	2	0.484243	0.571043	0.507622
1221443	1	2	2	1	4	4	3	0.517579	0.590183	0.557202
1221444	1	2	2	1	4	4	4	0.545834	0.619944	0.594274
1222111	1	2	2	2	1	1	1	0.0708243	0.145938	0.031717
1222112	1	2	2	2	1	1	2	0.130958	0.18909	0.090789
1222113	1	2	2	2	1	1	3	0.164294	0.208231	0.140369
1222114	1	2	2	2	1	1	4	0.192549	0.237991	0.177441
1222121	1	2	2	2	1	2	1	0.1222	0.203847	0.0945127
1222122	1	2	2	2	1	2	2	0.182333	0.246998	0.153585
1222123	1	2	2	2	1	2	3	0.21567	0.266139	0.203164
1222124	1	2	2	2	1	2	4	0.243924	0.295899	0.240237
1222131	1	2	2	2	1	3	1	0.19247	0.187009	0.202776
1222132	1	2	2	2	1	3	2	0.252603	0.23016	0.261848
1222133	1	2	2	2	1	3	3	0.28594	0.249301	0.311428
1222134	1	2	2	2	1	3	4	0.314194	0.279061	0.3485
1222141	1	2	2	2	1	4	1	0.237665	0.281958	0.219683
1222142	1	2	2	2	1	4	2	0.297798	0.325109	0.278755
1222143	1	2	2	2	1	4	3	0.331134	0.34425	0.328335
1222144	1	2	2	2	1	4	4	0.359389	0.37401	0.365407
1222211	1	2	2	2	2	1	1	0.120765	0.263956	0.100783
1222212	1	2	2	2	2	1	2	0.180898	0.307108	0.159855
1222213	1	2	2	2	2	1	3	0.214235	0.326248	0.209435
1222214	1	2	2	2	2	1	4	0.242489	0.356008	0.246507
1222221	1	2	2	2	2	2	1	0.17214	0.321864	0.163579
1222222	1	2	2	2	2	2	2	0.232274	0.365016	0.222651
1222223	1	2	2	2	2	2	3	0.26561	0.384156	0.27223
1222224	1	2	2	2	2	2	4	0.293865	0.413916	0.309303
1222231	1	2	2	2	2	3	1	0.242411	0.305026	0.271842
1222232	1	2	2	2	2	3	2	0.302544	0.348178	0.330914
1222233	1	2	2	2	2	3	3	0.33588	0.367318	0.380494
1222234	1	2	2	2	2	3	4	0.364135	0.397079	0.417566
1222241	1	2	2	2	2	4	1	0.287605	0.399975	0.288749
1222242	1	2	2	2	2	4	2	0.347739	0.443127	0.347821
1222243	1	2	2	2	2	4	3	0.381075	0.462267	0.397401
1222244	1	2	2	2	2	4	4	0.40933	0.492028	0.434473
1222311	1	2	2	2	3	1	1	0.195479	0.343726	0.194773
1222312	1	2	2	2	3	1	2	0.255612	0.386878	0.253845
1222313	1	2	2	2	3	1	3	0.288948	0.406019	0.303425
1222314	1	2	2	2	3	1	4	0.317203	0.435779	0.340497
1222321	1	2	2	2	3	2	1	0.246854	0.401634	0.257569
1222322	1	2	2	2	3	2	2	0.306987	0.444786	0.316641
1222323	1	2	2	2	3	2	3	0.340324	0.463927	0.366221
1222324	1	2	2	2	3	2	4	0.368578	0.493687	0.403293
1222331	1	2	2	2	3	3	1	0.317124	0.384797	0.365832
1222332	1	2	2	2	3	3	2	0.377258	0.427948	0.424904
1222333	1	2	2	2	3	3	3	0.410594	0.447089	0.474484
1222334	1	2	2	2	3	3	4	0.438849	0.476849	0.511556
1222341	1	2	2	2	3	4	1	0.362319	0.479746	0.382739
1222342	1	2	2	2	3	4	2	0.422452	0.522897	0.441811
1222343	1	2	2	2	3	4	3	0.455789	0.542038	0.491391
1222344	1	2	2	2	3	4	4	0.484043	0.571798	0.528463
1222411	1	2	2	2	4	1	1	0.252311	0.418895	0.241744
1222412	1	2	2	2	4	1	2	0.312444	0.462046	0.300816
1222413	1	2	2	2	4	1	3	0.345781	0.481187	0.350396
1222414	1	2	2	2	4	1	4	0.374035	0.510947	0.387469
1222421	1	2	2	2	4	2	1	0.303686	0.476803	0.30454
1222422	1	2	2	2	4	2	2	0.36382	0.519954	0.363612
1222423	1	2	2	2	4	2	3	0.397156	0.539095	0.413192
1222424	1	2	2	2	4	2	4	0.425411	0.568855	0.450264
1222431	1	2	2	2	4	3	1	0.373957	0.459965	0.412804
1222432	1	2	2	2	4	3	2	0.43409	0.503117	0.471876
1222433	1	2	2	2	4	3	3	0.467426	0.522257	0.521455
1222434	1	2	2	2	4	3	4	0.495681	0.552017	0.558528
1222441	1	2	2	2	4	4	1	0.419151	0.554914	0.42971
1222442	1	2	2	2	4	4	2	0.479285	0.598066	0.488782
1222443	1	2	2	2	4	4	3	0.512621	0.617206	0.538362
1222444	1	2	2	2	4	4	4	0.540876	0.646966	0.575434
1223111	1	2	2	3	1	1	1	0.128099	0.175392	0.0892524
1223112	1	2	2	3	1	1	2	0.188232	0.218543	0.148324
1223113	1	2	2	3	1	1	3	0.221569	0.237684	0.197904
1223114	1	2	2	3	1	1	4	0.249823	0.267444	0.234976
1223121	1	2	2	3	1	2	1	0.179474	0.2333	0.152048
1223122	1	2	2	3	1	2	2	0.239608	0.276451	0.21112
1223123	1	2	2	3	1	2	3	0.272944	0.295592	0.2607
1223124	1	2	2	3	1	2	4	0.301199	0.325352	0.297772
1223131	1	2	2	3	1	3	1	0.249745	0.216462	0.260312
1223132	1	2	2	3	1	3	2	0.309878	0.259614	0.319384
1223133	1	2	2	3	1	3	3	0.343214	0.278754	0.368963
1223134	1	2	2	3	1	3	4	0.371469	0.308514	0.406036
1223141	1	2	2	3	1	4	1	0.294939	0.311411	0.277218
1223142	1	2	2	3	1	4	2	0.355073	0.354563	0.33629
1223143	1	2	2	3	1	4	3	0.388409	0.373703	0.38587
1223144	1	2	2	3	1	4	4	0.416664	0.403463	0.422942
1223211	1	2	2	3	2	1	1	0.178039	0.293409	0.158318
1223212	1	2	2	3	2	1	2	0.238173	0.336561	0.21739
1223213	1	2	2	3	2	1	3	0.271509	0.355701	0.26697
1223214	1	2	2	3	2	1	4	0.299764	0.385461	0.304042
1223221	1	2	2	3	2	2	1	0.229415	0.351317	0.221114
1223222	1	2	2	3	2	2	2	0.289548	0.394469	0.280186
1223223	1	2	2	3	2	2	3	0.322885	0.413609	0.329766
1223224	1	2	2	3	2	2	4	0.351139	0.44337	0.366838
1223231	1	2	2	3	2	3	1	0.299685	0.334479	0.329378
1223232	1	2	2	3	2	3	2	0.359818	0.377631	0.38845
1223233	1	2	2	3	2	3	3	0.393155	0.396771	0.438029
1223234	1	2	2	3	2	3	4	0.421409	0.426532	0.475102
1223241	1	2	2	3	2	4	1	0.34488	0.429428	0.346284
1223242	1	2	2	3	2	4	2	0.405013	0.47258	0.405356
1223243	1	2	2	3	2	4	3	0.43835	0.491721	0.454936
1223244	1	2	2	3	2	4	4	0.466604	0.521481	0.492008
1223311	1	2	2	3	3	1	1	0.252753	0.373179	0.252309
1223312	1	2	2	3	3	1	2	0.312887	0.416331	0.31138
1223313	1	2	2	3	3	1	3	0.346223	0.435472	0.36096
1223314	1	2	2	3	3	1	4	0.374477	0.465232	0.398033
1223321	1	2	2	3	3	2	1	0.304129	0.431088	0.315104
1223322	1	2	2	3	3	2	2	0.364262	0.474239	0.374176
1223323	1	2	2	3	3	2	3	0.397598	0.49338	0.423756
1223324	1	2	2	3	3	2	4	0.425853	0.52314	0.460828
1223331	1	2	2	3	3	3	1	0.374399	0.41425	0.423368
1223332	1	2	2	3	3	3	2	0.434532	0.457401	0.48244
1223333	1	2	2	3	3	3	3	0.467869	0.476542	0.532019
1223334	1	2	2	3	3	3	4	0.496123	0.506302	0.569092
1223341	1	2	2	3	3	4	1	0.419594	0.509199	0.440274
1223342	1	2	2	3	3	4	2	0.479727	0.552351	0.499346
1223343	1	2	2	3	3	4	3	0.513063	0.571491	0.548926
1223344	1	2	2	3	3	4	4	0.541318	0.601251	0.585998
1223411	1	2	2	3	4	1	1	0.309586	0.448348	0.29928
1223412	1	2	2	3	4	1	2	0.369719	0.491499	0.358352
1223413	1	2	2	3	4	1	3	0.403055	0.51064	0.407932
1223414	1	2	2	3	4	1	4	0.43131	0.5404	0.445004
1223421	1	2	2	3	4	2	1	0.360961	0.506256	0.362076
1223422	1	2	2	3	4	2	2	0.421094	0.549407	0.421148
1223423	1	2	2	3	4	2	3	0.454431	0.568548	0.470727
1223424	1	2	2	3	4	2	4	0.482685	0.598308	0.5078
1223431	1	2	2	3	4	3	1	0.431231	0.489418	0.470339
1223432	1	2	2	3	4	3	2	0.491365	0.53257	0.529411
1223433	1	2	2	3	4	3	3	0.524701	0.55171	0.578991
1223434	1	2	2	3	4	3	4	0.552955	0.58147	0.616063
1223441	1	2	2	3	4	4	1	0.476426	0.584367	0.487246
1223442	1	2	2	3	4	4	2	0.536559	0.627519	0.546318
1223443	1	2	2	3	4	4	3	0.569896	0.646659	0.595897
1223444	1	2	2	3	4	4	4	0.59815	0.676419	0.63297
1224111	1	2	2	4	1	1	1	0.158049	0.184195	0.101985
1224112	1	2	2	4	1	1	2	0.218182	0.227347	0.161057
1224113	1	2	2	4	1	1	3	0.251518	0.246488	0.210637
1224114	1	2	2	4	1	1	4	0.279773	0.276248	0.247709
1224121	1	2	2	4	1	2	1	0.209424	0.242103	0.164781
1224122	1	2	2	4	1	2	2	0.269557	0.285255	0.223853
1224123	1	2	2	4	1	2	3	0.302894	0.304396	0.273433
1224124	1	2	2	4	1	2	4	0.331148	0.334156	0.310505
1224131	1	2	2	4	1	3	1	0.279694	0.225265	0.273044
1224132	1	2	2	4	1	3	2	0.339828	0.268417	0.332116
1224133	1	2	2	4	1	3	3	0.373164	0.287558	0.381696
1224134	1	2	2	4	1	3	4	0.401419	0.317318	0.418768
1224141	1	2	2	4	1	4	1	0.324889	0.320215	0.289951
1224142	1	2	2	4	1	4	2	0.385022	0.363366	0.349023
1224143	1	2	2	4	1	4	3	0.418359	0.382507	0.398603
1224144	1	2	2	4	1	4	4	0.446613	0.412267	0.435675
1224211	1	2	2	4	2	1	1	0.207989	0.302213	0.171051
1224212	1	2	2	4	2	1	2	0.268123	0.345364	0.230123
1224213	1	2	2	4	2	1	3	0.301459	0.364505	0.279703
1224214	1	2	2	4	2	1	4	0.329713	0.394265	0.316775
1224221	1	2	2	4	2	2	1	0.259365	0.360121	0.233847
1224222	1	2	2	4	2	2	2	0.319498	0.403272	0.292919
1224223	1	2	2	4	2	2	3	0.352834	0.422413	0.342498
1224224	1	2	2	4	2	2	4	0.381089	0.452173	0.379571
1224231	1	2	2	4	2	3	1	0.329635	0.343283	0.34211
1224232	1	2	2	4	2	3	2	0.389768	0.386435	0.401182
1224233	1	2	2	4	2	3	3	0.423105	0.405575	0.450762
1224234	1	2	2	4	2	3	4	0.451359	0.435335	0.487834
1224241	1	2	2	4	2	4	1	0.37483	0.438232	0.359017
1224242	1	2	2	4	2	4	2	0.434963	0.481384	0.418089
1224243	1	2	2	4	2	4	3	0.468299	0.500524	0.467669
1224244	1	2	2	4	2	4	4	0.496554	0.530284	0.504741
1224311	1	2	2	4	3	1	1	0.282703	0.381983	0.265041
1224312	1	2	2	4	3	1	2	0.342836	0.425135	0.324113
1224313	1	2	2	4	3	1	3	0.376173	0.444276	0.373693
1224314	1	2	2	4	3	1	4	0.404427	0.474036	0.410765
1224321	1	2	2	4	3	2	1	0.334078	0.439891	0.327837
1224322	1	2	2	4	3	2	2	0.394212	0.483043	0.386909
1224323	1	2	2	4	3	2	3	0.427548	0.502184	0.436489
1224324	1	2	2	4	3	2	4	0.455803	0.531944	0.473561
1224331	1	2	2	4	3	3	1	0.404349	0.423053	0.4361
1224332	1	2	2	4	3	3	2	0.464482	0.466205	0.495172
1224333	1	2	2	4	3	3	3	0.497818	0.485346	0.544752
1224334	1	2	2	4	3	3	4	0.526073	0.515106	0.581824
1224341	1	2	2	4	3	4	1	0.449543	0.518003	0.453007
1224342	1	2	2	4	3	4	2	0.509677	0.561154	0.512079
1224343	1	2	2	4	3	4	3	0.543013	0.580295	0.561659
1224344	1	2	2	4	3	4	4	0.571268	0.610055	0.598731
1224411	1	2	2	4	4	1	1	0.339535	0.457151	0.312012
1224412	1	2	2	4	4	1	2	0.399669	0.500303	0.371084
1224413	1	2	2	4	4	1	3	0.433005	0.519444	0.420664
1224414	1	2	2	4	4	1	4	0.461259	0.549204	0.457737
1224421	1	2	2	4	4	2	1	0.390911	0.515059	0.374808
1224422	1	2	2	4	4	2	2	0.451044	0.558211	0.43388
1224423	1	2	2	4	4	2	3	0.48438	0.577352	0.48346
1224424	1	2	2	4	4	2	4	0.512635	0.607112	0.520532
1224431	1	2	2	4	4	3	1	0.461181	0.498222	0.483072
1224432	1	2	2	4	4	3	2	0.521314	0.541373	0.542144
1224433	1	2	2	4	4	3	3	0.554651	0.560514	0.591723
1224434	1	2	2	4	4	3	4	0.582905	0.590274	0.628796
1224441	1	2	2	4	4	4	1	0.506376	0.593171	0.499978
1224442	1	2	2	4	4	4	2	0.566509	0.636322	0.55905
1224443	1	2	2	4	4	4	3	0.599845	0.655463	0.60863
1224444	1	2	2	4	4	4	4	0.6281	0.685223	0.645702
1231111	1	2	3	1	1	1	1	0.131917	0.177981	0.101688
1231112	1	2	3	1	1	1	2	0.19205	0.221133	0.16076
1231113	1	2	3	1	1	1	3	0.225386	0.240273	0.210339
1231114	1	2	3	1	1	1	4	0.253641	0.270033	0.247412
1231121	1	2	3	1	1	2	1	0.183292	0.235889	0.164483
1231122	1	2	3	1	1	2	2	0.243425	0.279041	0.223555
1231123	1	2	3	1	1	2	3	0.276762	0.298181	0.273135
1231124	1	2	3	1	1	2	4	0.305016	0.327942	0.310207
1231131	1	2	3	1	1	3	1	0.253562	0.219051	0.272747
1231132	1	2	3	1	1	3	2	0.313696	0.262203	0.331819
1231133	1	2	3	1	1	3	3	0.347032	0.281343	0.381399
1231134	1	2	3	1	1	3	4	0.375287	0.311104	0.418471
1231141	1	2	3	1	1	4	1	0.298757	0.314	0.289653
1231142	1	2	3	1	1	4	2	0.35889	0.357152	0.348725
1231143	1	2	3	1	1	4	3	0.392227	0.376293	0.398305
1231144	1	2	3	1	1	4	4	0.420481	0.406053	0.435377
1231211	1	2	3	1	2	1	1	0.181857	0.295998	0.170754
1231212	1	2	3	1	2	1	2	0.241991	0.33915	0.229826
1231213	1	2	3	1	2	1	3	0.275327	0.358291	0.279405
1231214	1	2	3	1	2	1	4	0.303581	0.388051	0.316478
1231221	1	2	3	1	2	2	1	0.233233	0.353906	0.233549
1231222	1	2	3	1	2	2	2	0.293366	0.397058	0.292621
1231223	1	2	3	1	2	2	3	0.326702	0.416199	0.342201
1231224	1	2	3	1	2	2	4	0.354957	0.445959	0.379273
1231231	1	2	3	1	2	3	1	0.303503	0.337069	0.341813
1231232	1	2	3	1	2	3	2	0.363636	0.38022	0.400885
1231233	1	2	3	1	2	3	3	0.396973	0.399361	0.450465
1231234	1	2	3	1	2	3	4	0.425227	0.429121	0.487537
1231241	1	2	3	1	2	4	1	0.348698	0.432018	0.358719
1231242	1	2	3	1	2	4	2	0.408831	0.475169	0.417791
1231243	1	2	3	1	2	4	3	0.442167	0.49431	0.467371
1231244	1	2	3	1	2	4	4	0.470422	0.52407	0.504443
1231311	1	2	3	1	3	1	1	0.256571	0.375769	0.264744
1231312	1	2	3	1	3	1	2	0.316704	0.418921	0.323816
1231313	1	2	3	1	3	1	3	0.350041	0.438061	0.373396
1231314	1	2	3	1	3	1	4	0.378295	0.467821	0.410468
1231321	1	2	3	1	3	2	1	0.307946	0.433677	0.327539
1231322	1	2	3	1	3	2	2	0.36808	0.476829	0.386611
1231323	1	2	3	1	3	2	3	0.401416	0.495969	0.436191
1231324	1	2	3	1	3	2	4	0.429671	0.525729	0.473264
1231331	1	2	3	1	3	3	1	0.378217	0.416839	0.435803
1231332	1	2	3	1	3	3	2	0.43835	0.459991	0.494875
1231333	1	2	3	1	3	3	3	0.471686	0.479131	0.544455
1231334	1	2	3	1	3	3	4	0.499941	0.508892	0.581527
1231341	1	2	3	1	3	4	1	0.423411	0.511788	0.45271
1231342	1	2	3	1	3	4	2	0.483545	0.55494	0.511782
1231343	1	2	3	1	3	4	3	0.516881	0.57408	0.561361
1231344	1	2	3	1	3	4	4	0.545136	0.603841	0.598434
1231411	1	2	3	1	4	1	1	0.313403	0.450937	0.311715
1231412	1	2	3	1	4	1	2	0.373537	0.494089	0.370787
1231413	1	2	3	1	4	1	3	0.406873	0.513229	0.420367
1231414	1	2	3	1	4	1	4	0.435128	0.54299	0.457439
1231421	1	2	3	1	4	2	1	0.364779	0.508845	0.374511
1231422	1	2	3	1	4	2	2	0.424912	0.551997	0.433583
1231423	1	2	3	1	4	2	3	0.458248	0.571137	0.483163
1231424	1	2	3	1	4	2	4	0.486503	0.600898	0.520235
1231431	1	2	3	1	4	3	1	0.435049	0.492007	0.482774
1231432	1	2	3	1	4	3	2	0.495182	0.535159	0.541846
1231433	1	2	3	1	4	3	3	0.528519	0.5543	0.591426
1231434	1	2	3	1	4	3	4	0.556773	0.58406	0.628498
1231441	1	2	3	1	4	4	1	0.480244	0.586956	0.499681
1231442	1	2	3	1	4	4	2	0.540377	0.630108	0.558753
1231443	1	2	3	1	4	4	3	0.573713	0.649249	0.608333
1231444	1	2	3	1	4	4	4	0.601968	0.679009	0.645405
1232111	1	2	3	2	1	1	1	0.126958	0.205004	0.0828478
1232112	1	2	3	2	1	1	2	0.187092	0.248155	0.14192
1232113	1	2	3	2	1	1	3	0.220428	0.267296	0.1915
1232114	1	2	3	2	1	1	4	0.248683	0.297056	0.228572
1232121	1	2	3	2	1	2	1	0.178334	0.262912	0.145644
1232122	1	2	3	2	1	2	2	0.238467	0.306063	0.204716
1232123	1	2	3	2	1	2	3	0.271804	0.325204	0.254295
1232124	1	2	3	2	1	2	4	0.300058	0.354964	0.291368
1232131	1	2	3	2	1	3	1	0.248604	0.246074	0.253907
1232132	1	2	3	2	1	3	2	0.308737	0.289226	0.312979
1232133	1	2	3	2	1	3	3	0.342074	0.308366	0.362559
1232134	1	2	3	2	1	3	4	0.370328	0.338126	0.399631
1232141	1	2	3	2	1	4	1	0.293799	0.341023	0.270814
1232142	1	2	3	2	1	4	2	0.353932	0.384175	0.329886
1232143	1	2	3	2	1	4	3	0.387268	0.403315	0.379465
1232144	1	2	3	2	1	4	4	0.415523	0.433075	0.416538
1232211	1	2	3	2	2	1	1	0.176899	0.323021	0.151914
1232212	1	2	3	2	2	1	2	0.237032	0.366173	0.210986
1232213	1	2	3	2	2	1	3	0.270369	0.385313	0.260566
1232214	1	2	3	2	2	1	4	0.298623	0.415074	0.297638
1232221	1	2	3	2	2	2	1	0.228274	0.380929	0.21471
1232222	1	2	3	2	2	2	2	0.288408	0.424081	0.273782
1232223	1	2	3	2	2	2	3	0.321744	0.443221	0.323361
1232224	1	2	3	2	2	2	4	0.349999	0.472982	0.360434
1232231	1	2	3	2	2	3	1	0.298545	0.364091	0.322973
1232232	1	2	3	2	2	3	2	0.358678	0.407243	0.382045
1232233	1	2	3	2	2	3	3	0.392014	0.426384	0.431625
1232234	1	2	3	2	2	3	4	0.420269	0.456144	0.468697
1232241	1	2	3	2	2	4	1	0.343739	0.45904	0.33988
1232242	1	2	3	2	2	4	2	0.403873	0.502192	0.398952
1232243	1	2	3	2	2	4	3	0.437209	0.521333	0.448531
1232244	1	2	3	2	2	4	4	0.465464	0.551093	0.485604
1232311	1	2	3	2	3	1	1	0.251613	0.402792	0.245904
1232312	1	2	3	2	3	1	2	0.311746	0.445943	0.304976
1232313	1	2	3	2	3	1	3	0.345082	0.465084	0.354556
1232314	1	2	3	2	3	1	4	0.373337	0.494844	0.391628
1232321	1	2	3	2	3	2	1	0.302988	0.4607	0.3087
1232322	1	2	3	2	3	2	2	0.363122	0.503851	0.367772
1232323	1	2	3	2	3	2	3	0.396458	0.522992	0.417351
1232324	1	2	3	2	3	2	4	0.424712	0.552752	0.454424
1232331	1	2	3	2	3	3	1	0.373258	0.443862	0.416963
1232332	1	2	3	2	3	3	2	0.433392	0.487014	0.476035
1232333	1	2	3	2	3	3	3	0.466728	0.506154	0.525615
1232334	1	2	3	2	3	3	4	0.494983	0.535914	0.562687
1232341	1	2	3	2	3	4	1	0.418453	0.538811	0.43387
1232342	1	2	3	2	3	4	2	0.478586	0.581963	0.492942
1232343	1	2	3	2	3	4	3	0.511923	0.601103	0.542522
1232344	1	2	3	2	3	4	4	0.540177	0.630863	0.579594
1232411	1	2	3	2	4	1	1	0.308445	0.47796	0.292875
1232412	1	2	3	2	4	1	2	0.368578	0.521112	0.351947
1232413	1	2	3	2	4	1	3	0.401915	0.540252	0.401527
1232414	1	2	3	2	4	1	4	0.430169	0.570012	0.438599
1232421	1	2	3	2	4	2	1	0.35982	0.535868	0.355671
1232422	1	2	3	2	4	2	2	0.419954	0.57902	0.414743
1232423	1	2	3	2	4	2	3	0.45329	0.59816	0.464323
1232424	1	2	3	2	4	2	4	0.481545	0.62792	0.501395
1232431	1	2	3	2	4	3	1	0.430091	0.51903	0.463935
1232432	1	2	3	2	4	3	2	0.490224	0.562182	0.523006
1232433	1	2	3	2	4	3	3	0.52356	0.581322	0.572586
1232434	1	2	3	2	4	3	4	0.551815	0.611082	0.609659
1232441	1	2	3	2	4	4	1	0.475285	0.613979	0.480841
1232442	1	2	3	2	4	4	2	0.535419	0.657131	0.539913
1232443	1	2	3	2	4	4	3	0.568755	0.676271	0.589493
1232444	1	2	3	2	4	4	4	0.59701	0.706032	0.626565
1233111	1	2	3	3	1	1	1	0.184233	0.234457	0.140383
1233112	1	2	3	3	1	1	2	0.244366	0.277608	0.199455
1233113	1	2	3	3	1	1	3	0.277703	0.296749	0.249035
1233114	1	2	3	3	1	1	4	0.305957	0.326509	0.286107
1233121	1	2	3	3	1	2	1	0.235608	0.292365	0.203179
1233122	1	2	3	3	1	2	2	0.295742	0.335517	0.262251
1233123	1	2	3	3	1	2	3	0.329078	0.354657	0.311831
1233124	1	2	3	3	1	2	4	0.357333	0.384417	0.348903
1233131	1	2	3	3	1	3	1	0.305879	0.275527	0.311442
1233132	1	2	3	3	1	3	2	0.366012	0.318679	0.370514
1233133	1	2	3	3	1	3	3	0.399348	0.337819	0.420094
1233134	1	2	3	3	1	3	4	0.427603	0.367579	0.457167
1233141	1	2	3	3	1	4	1	0.351073	0.370476	0.328349
1233142	1	2	3	3	1	4	2	0.411207	0.413628	0.387421
1233143	1	2	3	3	1	4	3	0.444543	0.432768	0.437001
1233144	1	2	3	3	1	4	4	0.472798	0.462529	0.474073
1233211	1	2	3	3	2	1	1	0.234174	0.352474	0.209449
1233212	1	2	3	3	2	1	2	0.294307	0.395626	0.268521
1233213	1	2	3	3	2	1	3	0.327643	0.414766	0.318101
1233214	1	2	3	3	2	1	4	0.355898	0.444527	0.355173
1233221	1	2	3	3	2	2	1	0.285549	0.410382	0.272245
1233222	1	2	3	3	2	2	2	0.345682	0.453534	0.331317
1233223	1	2	3	3	2	2	3	0.379019	0.472675	0.380897
1233224	1	2	3	3	2	2	4	0.407273	0.502435	0.417969
1233231	1	2	3	3	2	3	1	0.355819	0.393544	0.380508
1233232	1	2	3	3	2	3	2	0.415953	0.436696	0.43958
1233233	1	2	3	3	2	3	3	0.449289	0.455837	0.48916
1233234	1	2	3	3	2	3	4	0.477543	0.485597	0.526233
1233241	1	2	3	3	2	4	1	0.401014	0.488493	0.397415
1233242	1	2	3	3	2	4	2	0.461147	0.531645	0.456487
1233243	1	2	3	3	2	4	3	0.494484	0.550786	0.506067
1233244	1	2	3	3	2	4	4	0.522738	0.580546	0.543139
1233311	1	2	3	3	3	1	1	0.308887	0.432245	0.303439
1233312	1	2	3	3	3	1	2	0.369021	0.475396	0.362511
1233313	1	2	3	3	3	1	3	0.402357	0.494537	0.412091
1233314	1	2	3	3	3	1	4	0.430612	0.524297	0.449163
1233321	1	2	3	3	3	2	1	0.360263	0.490153	0.366235
1233322	1	2	3	3	3	2	2	0.420396	0.533305	0.425307
1233323	1	2	3	3	3	2	3	0.453732	0.552445	0.474887
1233324	1	2	3	3	3	2	4	0.481987	0.582205	0.511959
1233331	1	2	3	3	3	3	1	0.430533	0.473315	0.474499
1233332	1	2	3	3	3	3	2	0.490666	0.516467	0.533571
1233333	1	2	3	3	3	3	3	0.524003	0.535607	0.58315
1233334	1	2	3	3	3	3	4	0.552257	0.565367	0.620223
1233341	1	2	3	3	3	4	1	0.475728	0.568264	0.491405
1233342	1	2	3	3	3	4	2	0.535861	0.611416	0.550477
1233343	1	2	3	3	3	4	3	0.569197	0.630556	0.600057
1233344	1	2	3	3	3	4	4	0.597452	0.660316	0.637129
1233411	1	2	3	3	4	1	1	0.36572	0.507413	0.350411
1233412	1	2	3	3	4	1	2	0.425853	0.550565	0.409483
1233413	1	2	3	3	4	1	3	0.459189	0.569705	0.459062
1233414	1	2	3	3	4	1	4	0.487444	0.599465	0.496135
1233421	1	2	3	3	4	2	1	0.417095	0.565321	0.413206
1233422	1	2	3	3	4	2	2	0.477228	0.608473	0.472278
1233423	1	2	3	3	4	2	3	0.510565	0.627613	0.521858
1233424	1	2	3	3	4	2	4	0.538819	0.657373	0.55893
1233431	1	2	3	3	4	3	1	0.487365	0.548483	0.52147
1233432	1	2	3	3	4	3	2	0.547499	0.591635	0.580542
1233433	1	2	3	3	4	3	3	0.580835	0.610775	0.630122
1233434	1	2	3	3	4	3	4	0.60909	0.640536	0.667194
1233441	1	2	3	3	4	4	1	0.53256	0.643432	0.538377
1233442	1	2	3	3	4	4	2	0.592693	0.686584	0.597449
1233443	1	2	3	3	4	4	3	0.62603	0.705724	0.647028
1233444	1	2	3	3	4	4	4	0.654284	0.735485	0.684101
1234111	1	2	3	4	1	1	1	0.214183	0.24326	0.153116
1234112	1	2	3	4	1	1	2	0.274316	0.286412	0.212188
1234113	1	2	3	4	1	1	3	0.307652	0.305553	0.261768
1234114	1	2	3	4	1	1	4	0.335907	0.335313	0.29884
1234121	1	2	3	4	1	2	1	0.265558	0.301169	0.215912
1234122	1	2	3	4	1	2	2	0.325691	0.34432	0.274984
1234123	1	2	3	4	1	2	3	0.359028	0.363461	0.324563
1234124	1	2	3	4	1	2	4	0.387282	0.393221	0.361636
1234131	1	2	3	4	1	3	1	0.335828	0.284331	0.324175
1234132	1	2	3	4	1	3	2	0.395962	0.327482	0.383247
1234133	1	2	3	4	1	3	3	0.429298	0.346623	0.432827
1234134	1	2	3	4	1	3	4	0.457553	0.376383	0.469899
1234141	1	2	3	4	1	4	1	0.381023	0.37928	0.341082
1234142	1	2	3	4	1	4	2	0.441156	0.422432	0.400154
1234143	1	2	3	4	1	4	3	0.474493	0.441572	0.449733
1234144	1	2	3	4	1	4	4	0.502747	0.471332	0.486806
1234211	1	2	3	4	2	1	1	0.264123	0.361278	0.222182
1234212	1	2	3	4	2	1	2	0.324257	0.40443	0.281254
1234213	1	2	3	4	2	1	3	0.357593	0.42357	0.330834
1234214	1	2	3	4	2	1	4	0.385847	0.45333	0.367906
1234221	1	2	3	4	2	2	1	0.315499	0.419186	0.284978
1234222	1	2	3	4	2	2	2	0.375632	0.462338	0.34405
1234223	1	2	3	4	2	2	3	0.408968	0.481478	0.393629
1234224	1	2	3	4	2	2	4	0.437223	0.511238	0.430702
1234231	1	2	3	4	2	3	1	0.385769	0.402348	0.393241
1234232	1	2	3	4	2	3	2	0.445902	0.4455	0.452313
1234233	1	2	3	4	2	3	3	0.479239	0.46464	0.501893
1234234	1	2	3	4	2	3	4	0.507493	0.494401	0.538965
1234241	1	2	3	4	2	4	1	0.430964	0.497297	0.410148
1234242	1	2	3	4	2	4	2	0.491097	0.540449	0.46922
1234243	1	2	3	4	2	4	3	0.524433	0.559589	0.518799
1234244	1	2	3	4	2	4	4	0.552688	0.58935	0.555872
1234311	1	2	3	4	3	1	1	0.338837	0.441048	0.316172
1234312	1	2	3	4	3	1	2	0.39897	0.4842	0.375244
1234313	1	2	3	4	3	1	3	0.432307	0.503341	0.424824
1234314	1	2	3	4	3	1	4	0.460561	0.533101	0.461896
1234321	1	2	3	4	3	2	1	0.390212	0.498956	0.378968
1234322	1	2	3	4	3	2	2	0.450346	0.542108	0.43804
1234323	1	2	3	4	3	2	3	0.483682	0.561249	0.48762
1234324	1	2	3	4	3	2	4	0.511937	0.591009	0.524692
1234331	1	2	3	4	3	3	1	0.460483	0.482119	0.487231
1234332	1	2	3	4	3	3	2	0.520616	0.52527	0.546303
1234333	1	2	3	4	3	3	3	0.553952	0.544411	0.595883
1234334	1	2	3	4	3	3	4	0.582207	0.574171	0.632955
1234341	1	2	3	4	3	4	1	0.505677	0.577068	0.504138
1234342	1	2	3	4	3	4	2	0.565811	0.620219	0.56321
1234343	1	2	3	4	3	4	3	0.599147	0.63936	0.61279
1234344	1	2	3	4	3	4	4	0.627402	0.66912	0.649862
1234411	1	2	3	4	4	1	1	0.395669	0.516217	0.363143
1234412	1	2	3	4	4	1	2	0.455803	0.559368	0.422215
1234413	1	2	3	4	4	1	3	0.489139	0.578509	0.471795
1234414	1	2	3	4	4	1	4	0.517394	0.608269	0.508867
1234421	1	2	3	4	4	2	1	0.447045	0.574125	0.425939
1234422	1	2	3	4	4	2	2	0.507178	0.617276	0.485011
1234423	1	2	3	4	4	2	3	0.540514	0.636417	0.534591
1234424	1	2	3	4	4	2	4	0.568769	0.666177	0.571663
1234431	1	2	3	4	4	3	1	0.517315	0.557287	0.534203
1234432	1	2	3	4	4	3	2	0.577448	0.600439	0.593275
1234433	1	2	3	4	4	3	3	0.610785	0.619579	0.642854
1234434	1	2	3	4	4	3	4	0.639039	0.649339	0.679927
1234441	1	2	3	4	4	4	1	0.56251	0.652236	0.551109
1234442	1	2	3	4	4	4	2	0.622643	0.695388	0.610181
1234443	1	2	3	4	4	4	3	0.655979	0.714528	0.659761
1234444	1	2	3	4	4	4	4	0.684234	0.744288	0.696833
1241111	1	2	4	1	1	1	1	0.191692	0.197264	0.140565
1241112	1	2	4	1	1	1	2	0.251825	0.240415	0.199637
1241113	1	2	4	1	1	1	3	0.285161	0.259556	0.249217
1241114	1	2	4	1	1	1	4	0.313416	0.289316	0.286289
1241121	1	2	4	1	1	2	1	0.243067	0.255172	0.203361
1241122	1	2	4	1	1	2	2	0.303201	0.298324	0.262433
1241123	1	2	4	1	1	2	3	0.336537	0.317464	0.312012
1241124	1	2	4	1	1	2	4	0.364791	0.347224	0.349085
1241131	1	2	4	1	1	3	1	0.313337	0.238334	0.311624
1241132	1	2	4	1	1	3	2	0.373471	0.281486	0.370696
1241133	1	2	4	1	1	3	3	0.406807	0.300626	0.420276
1241134	1	2	4	1	1	3	4	0.435062	0.330386	0.457348
1241141	1	2	4	1	1	4	1	0.358532	0.333283	0.328531
1241142	1	2	4	1	1	4	2	0.418666	0.376435	0.387603
1241143	1	2	4	1	1	4	3	0.452002	0.395575	0.437183
1241144	1	2	4	1	1	4	4	0.480256	0.425336	0.474255
1241211	1	2	4	1	2	1	1	0.241632	0.315281	0.209631
1241212	1	2	4	1	2	1	2	0.301766	0.358433	0.268703
1241213	1	2	4	1	2	1	3	0.335102	0.377573	0.318283
1241214	1	2	4	1	2	1	4	0.363357	0.407334	0.355355
1241221	1	2	4	1	2	2	1	0.293008	0.373189	0.272427
1241222	1	2	4	1	2	2	2	0.353141	0.416341	0.331499
1241223	1	2	4	1	2	2	3	0.386477	0.435481	0.381078
1241224	1	2	4	1	2	2	4	0.414732	0.465242	0.418151
1241231	1	2	4	1	2	3	1	0.363278	0.356351	0.38069
1241232	1	2	4	1	2	3	2	0.423411	0.399503	0.439762
1241233	1	2	4	1	2	3	3	0.456748	0.418644	0.489342
1241234	1	2	4	1	2	3	4	0.485002	0.448404	0.526414
1241241	1	2	4	1	2	4	1	0.408473	0.4513	0.397597
1241242	1	2	4	1	2	4	2	0.468606	0.494452	0.456669
1241243	1	2	4	1	2	4	3	0.501942	0.513593	0.506249
1241244	1	2	4	1	2	4	4	0.530197	0.543353	0.543321
1241311	1	2	4	1	3	1	1	0.316346	0.395052	0.303621
1241312	1	2	4	1	3	1	2	0.376479	0.438203	0.362693
1241313	1	2	4	1	3	1	3	0.409816	0.457344	0.412273
1241314	1	2	4	1	3	1	4	0.43807	0.487104	0.449345
1241321	1	2	4	1	3	2	1	0.367722	0.45296	0.366417
1241322	1	2	4	1	3	2	2	0.427855	0.496111	0.425489
1241323	1	2	4	1	3	2	3	0.461191	0.515252	0.475069
1241324	1	2	4	1	3	2	4	0.489446	0.545012	0.512141
1241331	1	2	4	1	3	3	1	0.437992	0.436122	0.47468
1241332	1	2	4	1	3	3	2	0.498125	0.479274	0.533752
1241333	1	2	4	1	3	3	3	0.531462	0.498414	0.583332
1241334	1	2	4	1	3	3	4	0.559716	0.528174	0.620404
1241341	1	2	4	1	3	4	1	0.483187	0.531071	0.491587
1241342	1	2	4	1	3	4	2	0.54332	0.574223	0.550659
1241343	1	2	4	1	3	4	3	0.576656	0.593363	0.600239
1241344	1	2	4	1	3	4	4	0.604911	0.623123	0.637311
1241411	1	2	4	1	4	1	1	0.373178	0.47022	0.350592
1241412	1	2	4	1	4	1	2	0.433312	0.513372	0.409664
1241413	1	2	4	1	4	1	3	0.466648	0.532512	0.459244
1241414	1	2	4	1	4	1	4	0.494903	0.562272	0.496317
1241421	1	2	4	1	4	2	1	0.424554	0.528128	0.413388
1241422	1	2	4	1	4	2	2	0.484687	0.57128	0.47246
1241423	1	2	4	1	4	2	3	0.518024	0.59042	0.52204
1241424	1	2	4	1	4	2	4	0.546278	0.62018	0.559112
1241431	1	2	4	1	4	3	1	0.494824	0.51129	0.521652
1241432	1	2	4	1	4	3	2	0.554957	0.554442	0.580724
1241433	1	2	4	1	4	3	3	0.588294	0.573582	0.630303
1241434	1	2	4	1	4	3	4	0.616548	0.603343	0.667376
1241441	1	2	4	1	4	4	1	0.540019	0.606239	0.538558
1241442	1	2	4	1	4	4	2	0.600152	0.649391	0.59763
1241443	1	2	4	1	4	4	3	0.633488	0.668531	0.64721
1241444	1	2	4	1	4	4	4	0.661743	0.698292	0.684282
1242111	1	2	4	2	1	1	1	0.186734	0.224286	0.121725
1242112	1	2	4	2	1	1	2	0.246867	0.267438	0.180797
1242113	1	2	4	2	1	1	3	0.280203	0.286579	0.230377
1242114	1	2	4	2	1	1	4	0.308458	0.316339	0.267449
1242121	1	2	4	2	1	2	1	0.238109	0.282195	0.184521
1242122	1	2	4	2	1	2	2	0.298242	0.325346	0.243593
1242123	1	2	4	2	1	2	3	0.331579	0.344487	0.293173
1242124	1	2	4	2	1	2	4	0.359833	0.374247	0.330245
1242131	1	2	4	2	1	3	1	0.308379	0.265357	0.292784
1242132	1	2	4	2	1	3	2	0.368513	0.308508	0.351856
1242133	1	2	4	2	1	3	3	0.401849	0.327649	0.401436
1242134	1	2	4	2	1	3	4	0.430103	0.357409	0.438509
1242141	1	2	4	2	1	4	1	0.353574	0.360306	0.309691
1242142	1	2	4	2	1	4	2	0.413707	0.403457	0.368763
1242143	1	2	4	2	1	4	3	0.447044	0.422598	0.418343
1242144	1	2	4	2	1	4	4	0.475298	0.452358	0.455415
1242211	1	2	4	2	2	1	1	0.236674	0.342304	0.190791
1242212	1	2	4	2	2	1	2	0.296807	0.385456	0.249863
1242213	1	2	4	2	2	1	3	0.330144	0.404596	0.299443
1242214	1	2	4	2	2	1	4	0.358398	0.434356	0.336515
1242221	1	2	4	2	2	2	1	0.28805	0.400212	0.253587
1242222	1	2	4	2	2	2	2	0.348183	0.443364	0.312659
1242223	1	2	4	2	2	2	3	0.381519	0.462504	0.362239
1242224	1	2	4	2	2	2	4	0.409774	0.492264	0.399311
1242231	1	2	4	2	2	3	1	0.35832	0.383374	0.36185
1242232	1	2	4	2	2	3	2	0.418453	0.426526	0.420922
1242233	1	2	4	2	2	3	3	0.451789	0.445666	0.470502
1242234	1	2	4	2	2	3	4	0.480044	0.475427	0.507575
1242241	1	2	4	2	2	4	1	0.403514	0.478323	0.378757
1242242	1	2	4	2	2	4	2	0.463648	0.521475	0.437829
1242243	1	2	4	2	2	4	3	0.496984	0.540615	0.487409
1242244	1	2	4	2	2	4	4	0.525239	0.570376	0.524481
1242311	1	2	4	2	3	1	1	0.311388	0.422074	0.284781
1242312	1	2	4	2	3	1	2	0.371521	0.465226	0.343853
1242313	1	2	4	2	3	1	3	0.404858	0.484367	0.393433
1242314	1	2	4	2	3	1	4	0.433112	0.514127	0.430505
1242321	1	2	4	2	3	2	1	0.362763	0.479982	0.347577
1242322	1	2	4	2	3	2	2	0.422897	0.523134	0.406649
1242323	1	2	4	2	3	2	3	0.456233	0.542275	0.456229
1242324	1	2	4	2	3	2	4	0.484488	0.572035	0.493301
1242331	1	2	4	2	3	3	1	0.433034	0.463145	0.455841
1242332	1	2	4	2	3	3	2	0.493167	0.506296	0.514913
1242333	1	2	4	2	3	3	3	0.526503	0.525437	0.564492
1242334	1	2	4	2	3	3	4	0.554758	0.555197	0.601565
1242341	1	2	4	2	3	4	1	0.478228	0.558094	0.472747
1242342	1	2	4	2	3	4	2	0.538362	0.601245	0.531819
1242343	1	2	4	2	3	4	3	0.571698	0.620386	0.581399
1242344	1	2	4	2	3	4	4	0.599952	0.650146	0.618471
1242411	1	2	4	2	4	1	1	0.36822	0.497243	0.331753
1242412	1	2	4	2	4	1	2	0.428353	0.540394	0.390825
1242413	1	2	4	2	4	1	3	0.46169	0.559535	0.440404
1242414	1	2	4	2	4	1	4	0.489944	0.589295	0.477477
1242421	1	2	4	2	4	2	1	0.419596	0.555151	0.394548
1242422	1	2	4	2	4	2	2	0.479729	0.598302	0.45362
1242423	1	2	4	2	4	2	3	0.513065	0.617443	0.5032
1242424	1	2	4	2	4	2	4	0.54132	0.647203	0.540273
1242431	1	2	4	2	4	3	1	0.489866	0.538313	0.502812
1242432	1	2	4	2	4	3	2	0.549999	0.581465	0.561884
1242433	1	2	4	2	4	3	3	0.583336	0.600605	0.611464
1242434	1	2	4	2	4	3	4	0.61159	0.630365	0.648536
1242441	1	2	4	2	4	4	1	0.535061	0.633262	0.519719
1242442	1	2	4	2	4	4	2	0.595194	0.676414	0.578791
1242443	1	2	4	2	4	4	3	0.62853	0.695554	0.62837
1242444	1	2	4	2	4	4	4	0.656785	0.725314	0.665443
1243111	1	2	4	3	1	1	1	0.244008	0.25374	0.179261
1243112	1	2	4	3	1	1	2	0.304141	0.296891	0.238333
1243113	1	2	4	3	1	1	3	0.337478	0.316032	0.287912
1243114	1	2	4	3	1	1	4	0.365732	0.345792	0.324985
1243121	1	2	4	3	1	2	1	0.295384	0.311648	0.242056
1243122	1	2	4	3	1	2	2	0.355517	0.354799	0.301128
1243123	1	2	4	3	1	2	3	0.388853	0.37394	0.350708
1243124	1	2	4	3	1	2	4	0.417108	0.4037	0.38778
1243131	1	2	4	3	1	3	1	0.365654	0.29481	0.35032
1243132	1	2	4	3	1	3	2	0.425787	0.337962	0.409392
1243133	1	2	4	3	1	3	3	0.459123	0.357102	0.458972
1243134	1	2	4	3	1	3	4	0.487378	0.386862	0.496044
1243141	1	2	4	3	1	4	1	0.410848	0.389759	0.367226
1243142	1	2	4	3	1	4	2	0.470982	0.432911	0.426298
1243143	1	2	4	3	1	4	3	0.504318	0.452051	0.475878
1243144	1	2	4	3	1	4	4	0.532573	0.481811	0.512951
1243211	1	2	4	3	2	1	1	0.293949	0.371757	0.248327
1243212	1	2	4	3	2	1	2	0.354082	0.414909	0.307399
1243213	1	2	4	3	2	1	3	0.387418	0.434049	0.356978
1243214	1	2	4	3	2	1	4	0.415673	0.463809	0.394051
1243221	1	2	4	3	2	2	1	0.345324	0.429665	0.311122
1243222	1	2	4	3	2	2	2	0.405457	0.472817	0.370194
1243223	1	2	4	3	2	2	3	0.438794	0.491957	0.419774
1243224	1	2	4	3	2	2	4	0.467048	0.521718	0.456846
1243231	1	2	4	3	2	3	1	0.415594	0.412827	0.419386
1243232	1	2	4	3	2	3	2	0.475728	0.455979	0.478458
1243233	1	2	4	3	2	3	3	0.509064	0.475119	0.528038
1243234	1	2	4	3	2	3	4	0.537319	0.50488	0.56511
1243241	1	2	4	3	2	4	1	0.460789	0.507776	0.436292
1243242	1	2	4	3	2	4	2	0.520922	0.550928	0.495364
1243243	1	2	4	3	2	4	3	0.554259	0.570069	0.544944
1243244	1	2	4	3	2	4	4	0.582513	0.599829	0.582017
1243311	1	2	4	3	3	1	1	0.368662	0.451527	0.342317
1243312	1	2	4	3	3	1	2	0.428796	0.494679	0.401389
1243313	1	2	4	3	3	1	3	0.462132	0.51382	0.450969
1243314	1	2	4	3	3	1	4	0.490387	0.54358	0.488041
1243321	1	2	4	3	3	2	1	0.420038	0.509436	0.405112
1243322	1	2	4	3	3	2	2	0.480171	0.552587	0.464184
1243323	1	2	4	3	3	2	3	0.513508	0.571728	0.513764
1243324	1	2	4	3	3	2	4	0.541762	0.601488	0.550837
1243331	1	2	4	3	3	3	1	0.490308	0.492598	0.513376
1243332	1	2	4	3	3	3	2	0.550441	0.535749	0.572448
1243333	1	2	4	3	3	3	3	0.583778	0.55489	0.622028
1243334	1	2	4	3	3	3	4	0.612032	0.58465	0.6591
1243341	1	2	4	3	3	4	1	0.535503	0.587547	0.530283
1243342	1	2	4	3	3	4	2	0.595636	0.630699	0.589355
1243343	1	2	4	3	3	4	3	0.628973	0.649839	0.638934
1243344	1	2	4	3	3	4	4	0.657227	0.679599	0.676007
1243411	1	2	4	3	4	1	1	0.425495	0.526696	0.389288
1243412	1	2	4	3	4	1	2	0.485628	0.569847	0.44836
1243413	1	2	4	3	4	1	3	0.518964	0.588988	0.49794
1243414	1	2	4	3	4	1	4	0.547219	0.618748	0.535012
1243421	1	2	4	3	4	2	1	0.47687	0.584604	0.452084
1243422	1	2	4	3	4	2	2	0.537003	0.627755	0.511156
1243423	1	2	4	3	4	2	3	0.57034	0.646896	0.560736
1243424	1	2	4	3	4	2	4	0.598594	0.676656	0.597808
1243431	1	2	4	3	4	3	1	0.54714	0.567766	0.560347
1243432	1	2	4	3	4	3	2	0.607274	0.610918	0.619419
1243433	1	2	4	3	4	3	3	0.64061	0.630058	0.668999
1243434	1	2	4	3	4	3	4	0.668865	0.659818	0.706071
1243441	1	2	4	3	4	4	1	0.592335	0.662715	0.577254
1243442	1	2	4	3	4	4	2	0.652468	0.705867	0.636326
1243443	1	2	4	3	4	4	3	0.685805	0.725007	0.685906
1243444	1	2	4	3	4	4	4	0.714059	0.754767	0.722978
1244111	1	2	4	4	1	1	1	0.273958	0.262543	0.191993
1244112	1	2	4	4	1	1	2	0.334091	0.305695	0.251065
1244113	1	2	4	4	1	1	3	0.367428	0.324836	0.300645
1244114	1	2	4	4	1	1	4	0.395682	0.354596	0.337717
1244121	1	2	4	4	1	2	1	0.325333	0.320451	0.254789
1244122	1	2	4	4	1	2	2	0.385467	0.363603	0.313861
1244123	1	2	4	4	1	2	3	0.418803	0.382744	0.363441
1244124	1	2	4	4	1	2	4	0.447058	0.412504	0.400513
1244131	1	2	4	4	1	3	1	0.395603	0.303613	0.363052
1244132	1	2	4	4	1	3	2	0.455737	0.346765	0.422124
1244133	1	2	4	4	1	3	3	0.489073	0.365906	0.471704
1244134	1	2	4	4	1	3	4	0.517328	0.395666	0.508777
1244141	1	2	4	4	1	4	1	0.440798	0.398563	0.379959
1244142	1	2	4	4	1	4	2	0.500932	0.441714	0.439031
1244143	1	2	4	4	1	4	3	0.534268	0.460855	0.488611
[truncated: 14,385 more rows]
